# Supplementary material for: Effects of Varying Nitrogen Sources on Amino Acid Synthesis Costs in Arabidopsis thaliana under Different Light and Carbon-Source Conditions
Source: PLoS One. 2015 Feb 23;10(2):e0116536. doi: 10.1371/journal.pone.0116536 (PMC4338252; doi:10.1371/journal.pone.0116536)
Supplement: S2 Dataset — (ZIP) [file pone.0116536.s006.zip]

Archive with 8 entries (8 files):
- AraGEM_2.2_AutotrophicDay.xml
- AraGEM_2.2_HeterotrophicDay.xml
- AraGEM_2.2_HeterotrophicNight.xml
- AraMeta_HeterotrophicDay.xml
- AraMeta_HeterotrophicNight.xml
- Athaliana_AutotrophicDay.xml
- Athaliana_HeterotrophicDay.xml
- Athaliana_HeterotrophicNight.xml
