# Supplementary material for: Effects of Varying Nitrogen Sources on Amino Acid Synthesis Costs in Arabidopsis thaliana under Different Light and Carbon-Source Conditions
Source: PLoS One. 2015 Feb 23;10(2):e0116536. doi: 10.1371/journal.pone.0116536 (PMC4338252; doi:10.1371/journal.pone.0116536)
Supplement: S2 Dataset — (ZIP) [file pone.0116536.s006.zip › AraGEM_2.2_HeterotrophicNight.xml]

<?xml version="1.0" encoding="UTF-8"?>
<sbml xmlns="http://www.sbml.org/sbml/level2" level="2" version="1">
  <model>
    <notes>
      <body xmlns="http://www.w3.org/1999/xhtml">
      <p>This model is associated to the article:<br/>
         <strong>Effects of varying nitrogen sources on amino acid costs in <i>Arabidopsis thaliana</i> under different light and carbon-source conditions</strong><br/>
         Anne Arnold, Max Sajitz-Hermstein, Zoran Nikoloski
      </p>
      <p>Modified version of the metabolic model of <i>Arabidopsis thaliana</i> by de Oliveira Dal'Molin <i>et al.</i> (2010, <a href="http://dx.doi.org/10.1104/pp.109.148817">DOI:10.1104/pp.109.148817</a>) representing <u>night</u> conditions. A detailed description of all modifications is given in the corresponding publication by Arnold, Sajitz-Hermstein and Nikoloski.
      </p>
      </body>
    </notes>
    <listOfUnitDefinitions>
      <unitDefinition id="mmol_per_gDW_per_hr">
        <listOfUnits>
          <unit kind="mole" exponent="1" scale="-3" multiplier="1" offset="0"/>
          <unit kind="gram" exponent="-1" scale="0" multiplier="1" offset="0"/>
          <unit kind="second" exponent="-1" scale="0" multiplier="0.000277777777777778" offset="0"/>
        </listOfUnits>
      </unitDefinition>
    </listOfUnitDefinitions>
    <listOfCompartments>
      <compartment id="a" name="Accumulation" spatialDimensions="3" constant="false"/>
      <compartment id="c" name="Cytosol" spatialDimensions="3" constant="false"/>
      <compartment id="m" name="Mitochondrion" spatialDimensions="3" constant="false"/>
      <compartment id="p" name="Plastid" spatialDimensions="3" constant="false"/>
      <compartment id="v" name="Vacuole" spatialDimensions="3" constant="false"/>
      <compartment id="x" name="Peroxisome" spatialDimensions="3" constant="false"/>
    </listOfCompartments>
    <listOfSpecies>
      <species id="M_cis34Dihydroxy34dihydrofluorene_c" name="(+)-(3S,4R)-cis-3,4-Dihydroxy-3,4-dihydrofluorene" compartment="c" hasOnlySubstanceUnits="false" boundaryCondition="false" constant="false">
        <notes>
          <body xmlns="http://www.w3.org/1999/xhtml">
            <p>FORMULA: </p>
            <p>CHARGE: 0</p>
          </body>
        </notes>
      </species>
      <species id="M_7IsojasmonicacidCoA_c" name="(+)-7-Isojasmonic acid CoA" compartment="c" hasOnlySubstanceUnits="false" boundaryCondition="false" constant="false">
        <notes>
          <body xmlns="http://www.w3.org/1999/xhtml">
            <p>FORMULA: </p>
            <p>CHARGE: 0</p>
          </body>
        </notes>
      </species>
      <species id="M_Epiafzelechin_c" name="(-)-Epiafzelechin" compartment="c" hasOnlySubstanceUnits="false" boundaryCondition="false" constant="false">
        <notes>
          <body xmlns="http://www.w3.org/1999/xhtml">
            <p>FORMULA: </p>
            <p>CHARGE: 0</p>
          </body>
        </notes>
      </species>
      <species id="M_Epicatechin_c" name="(-)-Epicatechin" compartment="c" hasOnlySubstanceUnits="false" boundaryCondition="false" constant="false">
        <notes>
          <body xmlns="http://www.w3.org/1999/xhtml">
            <p>FORMULA: </p>
            <p>CHARGE: 0</p>
          </body>
        </notes>
      </species>
      <species id="M_Epigallocatechin_c" name="(-)-Epigallocatechin" compartment="c" hasOnlySubstanceUnits="false" boundaryCondition="false" constant="false">
        <notes>
          <body xmlns="http://www.w3.org/1999/xhtml">
            <p>FORMULA: </p>
            <p>CHARGE: 0</p>
          </body>
        </notes>
      </species>
      <species id="M_Ureidoglycolate_c" name="(-)-Ureidoglycolate" compartment="c" hasOnlySubstanceUnits="false" boundaryCondition="false" constant="false">
        <notes>
          <body xmlns="http://www.w3.org/1999/xhtml">
            <p>FORMULA: </p>
            <p>CHARGE: 0</p>
          </body>
        </notes>
      </species>
      <species id="M_minusalphaPinene_c" name="(-)-alpha-Pinene" compartment="c" hasOnlySubstanceUnits="false" boundaryCondition="false" constant="false">
        <notes>
          <body xmlns="http://www.w3.org/1999/xhtml">
            <p>FORMULA: </p>
            <p>CHARGE: 0</p>
          </body>
        </notes>
      </species>
      <species id="M_betaPinene_c" name="(-)-beta-Pinene" compartment="c" hasOnlySubstanceUnits="false" boundaryCondition="false" constant="false">
        <notes>
          <body xmlns="http://www.w3.org/1999/xhtml">
            <p>FORMULA: </p>
            <p>CHARGE: 0</p>
          </body>
        </notes>
      </species>
      <species id="M_IcosadienoylCoA_c" name="(11Z,14Z)-Icosadienoyl-CoA" compartment="c" hasOnlySubstanceUnits="false" boundaryCondition="false" constant="false">
        <notes>
          <body xmlns="http://www.w3.org/1999/xhtml">
            <p>FORMULA: </p>
            <p>CHARGE: 0</p>
          </body>
        </notes>
      </species>
      <species id="M_IcosatrienoylCoA_c" name="(11Z,14Z,17Z)-Icosatrienoyl-CoA" compartment="c" hasOnlySubstanceUnits="false" boundaryCondition="false" constant="false">
        <notes>
          <body xmlns="http://www.w3.org/1999/xhtml">
            <p>FORMULA: </p>
            <p>CHARGE: 0</p>
          </body>
        </notes>
      </species>
      <species id="M_Docosenoicacid_c" name="(13Z)-Docosenoic acid" compartment="c" hasOnlySubstanceUnits="false" boundaryCondition="false" constant="false">
        <notes>
          <body xmlns="http://www.w3.org/1999/xhtml">
            <p>FORMULA: </p>
            <p>CHARGE: 0</p>
          </body>
        </notes>
      </species>
      <species id="M_Docosadi1316enoylCoA_c" name="(13Z,16Z)-Docosadi-13,16-enoyl-CoA" compartment="c" hasOnlySubstanceUnits="false" boundaryCondition="false" constant="false">
        <notes>
          <body xmlns="http://www.w3.org/1999/xhtml">
            <p>FORMULA: </p>
            <p>CHARGE: 0</p>
          </body>
        </notes>
      </species>
      <species id="M_15Hydroxy5811cis13transeicosatetraenoate_c" name="(15S)-15-Hydroxy-5,8,11-cis-13-trans-eicosatetraenoate" compartment="c" hasOnlySubstanceUnits="false" boundaryCondition="false" constant="false">
        <notes>
          <body xmlns="http://www.w3.org/1999/xhtml">
            <p>FORMULA: </p>
            <p>CHARGE: 0</p>
          </body>
        </notes>
      </species>
      <species id="M_Tetracosenoicacid_c" name="(15Z)-Tetracosenoic acid" compartment="c" hasOnlySubstanceUnits="false" boundaryCondition="false" constant="false">
        <notes>
          <body xmlns="http://www.w3.org/1999/xhtml">
            <p>FORMULA: </p>
            <p>CHARGE: 0</p>
          </body>
        </notes>
      </species>
      <species id="M_Glutathionylhydroxy12dihydronaphthalene_c" name="(1R)-Glutathionyl-(2R)-hydroxy-1,2-dihydronaphthalene" compartment="c" hasOnlySubstanceUnits="false" boundaryCondition="false" constant="false">
        <notes>
          <body xmlns="http://www.w3.org/1999/xhtml">
            <p>FORMULA: </p>
            <p>CHARGE: 0</p>
          </body>
        </notes>
      </species>
      <species id="M_RHydroxyglutathionyl12dihydronaphthalene_c" name="(1R)-Hydroxy-(2R)-glutathionyl-1,2-dihydronaphthalene" compartment="c" hasOnlySubstanceUnits="false" boundaryCondition="false" constant="false">
        <notes>
          <body xmlns="http://www.w3.org/1999/xhtml">
            <p>FORMULA: </p>
            <p>CHARGE: 0</p>
          </body>
        </notes>
      </species>
      <species id="M_RSNaphthalene12oxide_c" name="(1R,2S)-Naphthalene 1,2-oxide" compartment="c" hasOnlySubstanceUnits="false" boundaryCondition="false" constant="false">
        <notes>
          <body xmlns="http://www.w3.org/1999/xhtml">
            <p>FORMULA: </p>
            <p>CHARGE: 0</p>
          </body>
        </notes>
      </species>
      <species id="M_SHydroxyglutathionyl12dihydronaphthalene_c" name="(1S)-Hydroxy-(2S)-glutathionyl-1,2-dihydronaphthalene" compartment="c" hasOnlySubstanceUnits="false" boundaryCondition="false" constant="false">
        <notes>
          <body xmlns="http://www.w3.org/1999/xhtml">
            <p>FORMULA: </p>
            <p>CHARGE: 0</p>
          </body>
        </notes>
      </species>
      <species id="M_SRNaphthalene12oxide_c" name="(1S,2R)-Naphthalene 1,2-oxide" compartment="c" hasOnlySubstanceUnits="false" boundaryCondition="false" constant="false">
        <notes>
          <body xmlns="http://www.w3.org/1999/xhtml">
            <p>FORMULA: </p>
            <p>CHARGE: 0</p>
          </body>
        </notes>
      </species>
      <species id="M_Deoxymyxol224diOmethylalphaLfucoside_c" name="(2&apos;S)-Deoxymyxol 2&apos;-(2,4-di-O-methyl-alpha-L-fucoside)" compartment="c" hasOnlySubstanceUnits="false" boundaryCondition="false" constant="false">
        <notes>
          <body xmlns="http://www.w3.org/1999/xhtml">
            <p>FORMULA: </p>
            <p>CHARGE: 0</p>
          </body>
        </notes>
      </species>
      <species id="M_Deoxymyxol2alphaLfucoside_c" name="(2&apos;S)-Deoxymyxol 2&apos;-alpha-L-fucoside" compartment="c" hasOnlySubstanceUnits="false" boundaryCondition="false" constant="false">
        <notes>
          <body xmlns="http://www.w3.org/1999/xhtml">
            <p>FORMULA: </p>
            <p>CHARGE: 0</p>
          </body>
        </notes>
      </species>
      <species id="M_2Aminoethylphosphonate_c" name="(2-Aminoethyl)phosphonate" compartment="c" hasOnlySubstanceUnits="false" boundaryCondition="false" constant="false">
        <notes>
          <body xmlns="http://www.w3.org/1999/xhtml">
            <p>FORMULA: </p>
            <p>CHARGE: 0</p>
          </body>
        </notes>
      </species>
      <species id="M_2Naphthylmethanol_c" name="(2-Naphthyl)methanol" compartment="c" hasOnlySubstanceUnits="false" boundaryCondition="false" constant="false">
        <notes>
          <body xmlns="http://www.w3.org/1999/xhtml">
            <p>FORMULA: </p>
            <p>CHARGE: 0</p>
          </body>
        </notes>
      </species>
      <species id="M_5Methylhexa24dienoylCoA_c" name="(2E)-5-Methylhexa-2,4-dienoyl-CoA" compartment="c" hasOnlySubstanceUnits="false" boundaryCondition="false" constant="false">
        <notes>
          <body xmlns="http://www.w3.org/1999/xhtml">
            <p>FORMULA: </p>
            <p>CHARGE: 0</p>
          </body>
        </notes>
      </species>
      <species id="M_OctadecenoylCoA_c" name="(2E)-Octadecenoyl-CoA" compartment="c" hasOnlySubstanceUnits="false" boundaryCondition="false" constant="false">
        <notes>
          <body xmlns="http://www.w3.org/1999/xhtml">
            <p>FORMULA: </p>
            <p>CHARGE: 0</p>
          </body>
        </notes>
      </species>
      <species id="M_Octadecenoylacp_c" name="(2E)-Octadecenoyl-[acp]" compartment="c" hasOnlySubstanceUnits="false" boundaryCondition="false" constant="false">
        <notes>
          <body xmlns="http://www.w3.org/1999/xhtml">
            <p>FORMULA: </p>
            <p>CHARGE: 0</p>
          </body>
        </notes>
      </species>
      <species id="M_Tetracosahexa269121518enoylCoA_c" name="(2E,6Z,9Z,12Z,15Z,18Z)-Tetracosahexa-2,6,9,12,15,18-enoyl-CoA" compartment="c" hasOnlySubstanceUnits="false" boundaryCondition="false" constant="false">
        <notes>
          <body xmlns="http://www.w3.org/1999/xhtml">
            <p>FORMULA: </p>
            <p>CHARGE: 0</p>
          </body>
        </notes>
      </species>
      <species id="M_Tetracosahepta26912151821enoylCoA_c" name="(2E,6Z,9Z,12Z,15Z,18Z,21Z)-Tetracosahepta-2,6,9,12,15,18,21-enoyl-CoA" compartment="c" hasOnlySubstanceUnits="false" boundaryCondition="false" constant="false">
        <notes>
          <body xmlns="http://www.w3.org/1999/xhtml">
            <p>FORMULA: </p>
            <p>CHARGE: 0</p>
          </body>
        </notes>
      </species>
      <species id="M_2Hydroxy3phosphonooxypropanal_c" name="(2R)-2-Hydroxy-3-(phosphonooxy)-propanal" compartment="c" hasOnlySubstanceUnits="false" boundaryCondition="false" constant="false">
        <notes>
          <body xmlns="http://www.w3.org/1999/xhtml">
            <p>FORMULA: </p>
            <p>CHARGE: 0</p>
          </body>
        </notes>
      </species>
      <species id="M_2Hydroxy3phosphonooxypropanal_p" name="(2R)-2-Hydroxy-3-(phosphonooxy)-propanal" compartment="p" hasOnlySubstanceUnits="false" boundaryCondition="false" constant="false">
        <notes>
          <body xmlns="http://www.w3.org/1999/xhtml">
            <p>FORMULA: </p>
            <p>CHARGE: 0</p>
          </body>
        </notes>
      </species>
      <species id="M_3Isopropylmalate_c" name="(2R,3S)-3-Isopropylmalate" compartment="c" hasOnlySubstanceUnits="false" boundaryCondition="false" constant="false">
        <notes>
          <body xmlns="http://www.w3.org/1999/xhtml">
            <p>FORMULA: </p>
            <p>CHARGE: 0</p>
          </body>
        </notes>
      </species>
      <species id="M_2Isopropyl3oxosuccinate_c" name="(2S)-2-Isopropyl-3-oxosuccinate" compartment="c" hasOnlySubstanceUnits="false" boundaryCondition="false" constant="false">
        <notes>
          <body xmlns="http://www.w3.org/1999/xhtml">
            <p>FORMULA: </p>
            <p>CHARGE: 0</p>
          </body>
        </notes>
      </species>
      <species id="M_2Isopropylmalate_c" name="(2S)-2-Isopropylmalate" compartment="c" hasOnlySubstanceUnits="false" boundaryCondition="false" constant="false">
        <notes>
          <body xmlns="http://www.w3.org/1999/xhtml">
            <p>FORMULA: </p>
            <p>CHARGE: 0</p>
          </body>
        </notes>
      </species>
      <species id="M_3Hydroxy2methylbutanoylCoA_c" name="(2S,3S)-3-Hydroxy-2-methylbutanoyl-CoA" compartment="c" hasOnlySubstanceUnits="false" boundaryCondition="false" constant="false">
        <notes>
          <body xmlns="http://www.w3.org/1999/xhtml">
            <p>FORMULA: </p>
            <p>CHARGE: 0</p>
          </body>
        </notes>
      </species>
      <species id="M_3Hydroxybutanoylacylcarrierprotein_c" name="(3R)-3-Hydroxybutanoyl-[acyl-carrier protein]" compartment="c" hasOnlySubstanceUnits="false" boundaryCondition="false" constant="false">
        <notes>
          <body xmlns="http://www.w3.org/1999/xhtml">
            <p>FORMULA: </p>
            <p>CHARGE: 0</p>
          </body>
        </notes>
      </species>
      <species id="M_3Hydroxybutanoylacylcarrierprotein_p" name="(3R)-3-Hydroxybutanoyl-[acyl-carrier protein]" compartment="p" hasOnlySubstanceUnits="false" boundaryCondition="false" constant="false">
        <notes>
          <body xmlns="http://www.w3.org/1999/xhtml">
            <p>FORMULA: </p>
            <p>CHARGE: 0</p>
          </body>
        </notes>
      </species>
      <species id="M_3Hydroxydecanoylacylcarrierprotein_c" name="(3R)-3-Hydroxydecanoyl-[acyl-carrier protein]" compartment="c" hasOnlySubstanceUnits="false" boundaryCondition="false" constant="false">
        <notes>
          <body xmlns="http://www.w3.org/1999/xhtml">
            <p>FORMULA: </p>
            <p>CHARGE: 0</p>
          </body>
        </notes>
      </species>
      <species id="M_3Hydroxydecanoylacylcarrierprotein_p" name="(3R)-3-Hydroxydecanoyl-[acyl-carrier protein]" compartment="p" hasOnlySubstanceUnits="false" boundaryCondition="false" constant="false">
        <notes>
          <body xmlns="http://www.w3.org/1999/xhtml">
            <p>FORMULA: </p>
            <p>CHARGE: 0</p>
          </body>
        </notes>
      </species>
      <species id="M_3Hydroxyoctanoylacylcarrierprotein_c" name="(3R)-3-Hydroxyoctanoyl-[acyl-carrier protein]" compartment="c" hasOnlySubstanceUnits="false" boundaryCondition="false" constant="false">
        <notes>
          <body xmlns="http://www.w3.org/1999/xhtml">
            <p>FORMULA: </p>
            <p>CHARGE: 0</p>
          </body>
        </notes>
      </species>
      <species id="M_3Hydroxyoctanoylacylcarrierprotein_p" name="(3R)-3-Hydroxyoctanoyl-[acyl-carrier protein]" compartment="p" hasOnlySubstanceUnits="false" boundaryCondition="false" constant="false">
        <notes>
          <body xmlns="http://www.w3.org/1999/xhtml">
            <p>FORMULA: </p>
            <p>CHARGE: 0</p>
          </body>
        </notes>
      </species>
      <species id="M_3Hydroxypalmitoylacylcarrierprotein_c" name="(3R)-3-Hydroxypalmitoyl-[acyl-carrier protein]" compartment="c" hasOnlySubstanceUnits="false" boundaryCondition="false" constant="false">
        <notes>
          <body xmlns="http://www.w3.org/1999/xhtml">
            <p>FORMULA: </p>
            <p>CHARGE: 0</p>
          </body>
        </notes>
      </species>
      <species id="M_3Hydroxypalmitoylacylcarrierprotein_p" name="(3R)-3-Hydroxypalmitoyl-[acyl-carrier protein]" compartment="p" hasOnlySubstanceUnits="false" boundaryCondition="false" constant="false">
        <notes>
          <body xmlns="http://www.w3.org/1999/xhtml">
            <p>FORMULA: </p>
            <p>CHARGE: 0</p>
          </body>
        </notes>
      </species>
      <species id="M_3Hydroxytetradecanoylacylcarrierprotein_c" name="(3R)-3-Hydroxytetradecanoyl-[acyl-carrier protein]" compartment="c" hasOnlySubstanceUnits="false" boundaryCondition="false" constant="false">
        <notes>
          <body xmlns="http://www.w3.org/1999/xhtml">
            <p>FORMULA: </p>
            <p>CHARGE: 0</p>
          </body>
        </notes>
      </species>
      <species id="M_3Hydroxytetradecanoylacylcarrierprotein_p" name="(3R)-3-Hydroxytetradecanoyl-[acyl-carrier protein]" compartment="p" hasOnlySubstanceUnits="false" boundaryCondition="false" constant="false">
        <notes>
          <body xmlns="http://www.w3.org/1999/xhtml">
            <p>FORMULA: </p>
            <p>CHARGE: 0</p>
          </body>
        </notes>
      </species>
      <species id="M_Myxol224diOmethylalphaLfucoside_c" name="(3R,2&apos;S)-Myxol 2&apos;-(2,4-di-O-methyl-alpha-L-fucoside)" compartment="c" hasOnlySubstanceUnits="false" boundaryCondition="false" constant="false">
        <notes>
          <body xmlns="http://www.w3.org/1999/xhtml">
            <p>FORMULA: </p>
            <p>CHARGE: 0</p>
          </body>
        </notes>
      </species>
      <species id="M_Myxol2alphaLfucoside_c" name="(3R,2&apos;S)-Myxol 2&apos;-alpha-L-fucoside" compartment="c" hasOnlySubstanceUnits="false" boundaryCondition="false" constant="false">
        <notes>
          <body xmlns="http://www.w3.org/1999/xhtml">
            <p>FORMULA: </p>
            <p>CHARGE: 0</p>
          </body>
        </notes>
      </species>
      <species id="M_3HydroxyadipylCoA_c" name="(3S)-3-Hydroxyadipyl-CoA" compartment="c" hasOnlySubstanceUnits="false" boundaryCondition="false" constant="false">
        <notes>
          <body xmlns="http://www.w3.org/1999/xhtml">
            <p>FORMULA: </p>
            <p>CHARGE: 0</p>
          </body>
        </notes>
      </species>
      <species id="M_Phytochromobilin_c" name="(3Z)-Phytochromobilin" compartment="c" hasOnlySubstanceUnits="false" boundaryCondition="false" constant="false">
        <notes>
          <body xmlns="http://www.w3.org/1999/xhtml">
            <p>FORMULA: </p>
            <p>CHARGE: 0</p>
          </body>
        </notes>
      </species>
      <species id="M_456Trihydroxy23dioxohexanoate_c" name="(4R,5S)-4,5,6-Trihydroxy-2,3-dioxohexanoate" compartment="c" hasOnlySubstanceUnits="false" boundaryCondition="false" constant="false">
        <notes>
          <body xmlns="http://www.w3.org/1999/xhtml">
            <p>FORMULA: </p>
            <p>CHARGE: 0</p>
          </body>
        </notes>
      </species>
      <species id="M_Docosahexaenoicacid_c" name="(4Z,7Z,10Z,13Z,16Z,19Z)-Docosahexaenoic acid" compartment="c" hasOnlySubstanceUnits="false" boundaryCondition="false" constant="false">
        <notes>
          <body xmlns="http://www.w3.org/1999/xhtml">
            <p>FORMULA: </p>
            <p>CHARGE: 0</p>
          </body>
        </notes>
      </species>
      <species id="M_DocosahexaenoylCoA_c" name="(4Z,7Z,10Z,13Z,16Z,19Z)-Docosahexaenoyl-CoA" compartment="c" hasOnlySubstanceUnits="false" boundaryCondition="false" constant="false">
        <notes>
          <body xmlns="http://www.w3.org/1999/xhtml">
            <p>FORMULA: </p>
            <p>CHARGE: 0</p>
          </body>
        </notes>
      </species>
      <species id="M_5LGlutamylLaminoacid_c" name="(5-L-Glutamyl)-L-amino acid" compartment="c" hasOnlySubstanceUnits="false" boundaryCondition="false" constant="false">
        <notes>
          <body xmlns="http://www.w3.org/1999/xhtml">
            <p>FORMULA: </p>
            <p>CHARGE: 0</p>
          </body>
        </notes>
      </species>
      <species id="M_5LGlutamylpeptide_c" name="(5-L-Glutamyl)-peptide" compartment="c" hasOnlySubstanceUnits="false" boundaryCondition="false" constant="false">
        <notes>
          <body xmlns="http://www.w3.org/1999/xhtml">
            <p>FORMULA: </p>
            <p>CHARGE: 0</p>
          </body>
        </notes>
      </species>
      <species id="M_Icosatetraenoicacid_c" name="(5Z,8Z,11Z,14Z)-Icosatetraenoic acid" compartment="c" hasOnlySubstanceUnits="false" boundaryCondition="false" constant="false">
        <notes>
          <body xmlns="http://www.w3.org/1999/xhtml">
            <p>FORMULA: </p>
            <p>CHARGE: 0</p>
          </body>
        </notes>
      </species>
      <species id="M_Icosapentaenoicacid_c" name="(5Z,8Z,11Z,14Z,17Z)-Icosapentaenoic acid" compartment="c" hasOnlySubstanceUnits="false" boundaryCondition="false" constant="false">
        <notes>
          <body xmlns="http://www.w3.org/1999/xhtml">
            <p>FORMULA: </p>
            <p>CHARGE: 0</p>
          </body>
        </notes>
      </species>
      <species id="M_IcosapentaenoylCoA_c" name="(5Z,8Z,11Z,14Z,17Z)-Icosapentaenoyl-CoA" compartment="c" hasOnlySubstanceUnits="false" boundaryCondition="false" constant="false">
        <notes>
          <body xmlns="http://www.w3.org/1999/xhtml">
            <p>FORMULA: </p>
            <p>CHARGE: 0</p>
          </body>
        </notes>
      </species>
      <species id="M_6Octadecatrienoicacid_c" name="(6Z,9Z,12Z)-Octadecatrienoic acid" compartment="c" hasOnlySubstanceUnits="false" boundaryCondition="false" constant="false">
        <notes>
          <body xmlns="http://www.w3.org/1999/xhtml">
            <p>FORMULA: </p>
            <p>CHARGE: 0</p>
          </body>
        </notes>
      </species>
      <species id="M_TetracosapentaenoylCoA_c" name="(6Z,9Z,12Z,15Z,18Z)-Tetracosapentaenoyl-CoA" compartment="c" hasOnlySubstanceUnits="false" boundaryCondition="false" constant="false">
        <notes>
          <body xmlns="http://www.w3.org/1999/xhtml">
            <p>FORMULA: </p>
            <p>CHARGE: 0</p>
          </body>
        </notes>
      </species>
      <species id="M_TetracosahexaenoylCoA_c" name="(6Z,9Z,12Z,15Z,18Z,21Z)-Tetracosahexaenoyl-CoA" compartment="c" hasOnlySubstanceUnits="false" boundaryCondition="false" constant="false">
        <notes>
          <body xmlns="http://www.w3.org/1999/xhtml">
            <p>FORMULA: </p>
            <p>CHARGE: 0</p>
          </body>
        </notes>
      </species>
      <species id="M_DocosatetraenoylCoA_c" name="(7Z,10Z,13Z,16Z)-Docosatetraenoyl-CoA" compartment="c" hasOnlySubstanceUnits="false" boundaryCondition="false" constant="false">
        <notes>
          <body xmlns="http://www.w3.org/1999/xhtml">
            <p>FORMULA: </p>
            <p>CHARGE: 0</p>
          </body>
        </notes>
      </species>
      <species id="M_Docosa710131619pentaenoicacid_c" name="(7Z,10Z,13Z,16Z,19Z)-Docosa-7,10,13,16,19-pentaenoic acid" compartment="c" hasOnlySubstanceUnits="false" boundaryCondition="false" constant="false">
        <notes>
          <body xmlns="http://www.w3.org/1999/xhtml">
            <p>FORMULA: </p>
            <p>CHARGE: 0</p>
          </body>
        </notes>
      </species>
      <species id="M_DocosapentaenoylCoA_c" name="(7Z,10Z,13Z,16Z,19Z)-Docosapentaenoyl-CoA" compartment="c" hasOnlySubstanceUnits="false" boundaryCondition="false" constant="false">
        <notes>
          <body xmlns="http://www.w3.org/1999/xhtml">
            <p>FORMULA: </p>
            <p>CHARGE: 0</p>
          </body>
        </notes>
      </species>
      <species id="M_ZIcosatrienoicacid_c" name="(8Z,11Z,14Z)-Icosatrienoic acid" compartment="c" hasOnlySubstanceUnits="false" boundaryCondition="false" constant="false">
        <notes>
          <body xmlns="http://www.w3.org/1999/xhtml">
            <p>FORMULA: </p>
            <p>CHARGE: 0</p>
          </body>
        </notes>
      </species>
      <species id="M_Hexadecenoicacid_c" name="(9Z)-Hexadecenoic acid" compartment="c" hasOnlySubstanceUnits="false" boundaryCondition="false" constant="false">
        <notes>
          <body xmlns="http://www.w3.org/1999/xhtml">
            <p>FORMULA: </p>
            <p>CHARGE: 0</p>
          </body>
        </notes>
      </species>
      <species id="M_Octadecenoicacid_c" name="(9Z)-Octadecenoic acid" compartment="c" hasOnlySubstanceUnits="false" boundaryCondition="false" constant="false">
        <notes>
          <body xmlns="http://www.w3.org/1999/xhtml">
            <p>FORMULA: </p>
            <p>CHARGE: 0</p>
          </body>
        </notes>
      </species>
      <species id="M_15Octadecatrienoicacid_c" name="(9Z,12Z,15Z)-Octadecatrienoic acid" compartment="c" hasOnlySubstanceUnits="false" boundaryCondition="false" constant="false">
        <notes>
          <body xmlns="http://www.w3.org/1999/xhtml">
            <p>FORMULA: </p>
            <p>CHARGE: 0</p>
          </body>
        </notes>
      </species>
      <species id="M_OctadecatrienoylCoA_c" name="(9Z,12Z,15Z)-Octadecatrienoyl-CoA" compartment="c" hasOnlySubstanceUnits="false" boundaryCondition="false" constant="false">
        <notes>
          <body xmlns="http://www.w3.org/1999/xhtml">
            <p>FORMULA: </p>
            <p>CHARGE: 0</p>
          </body>
        </notes>
      </species>
      <species id="M_1213Epoxyoctadeca91115trienoicacid_c" name="(9Z,15Z)-(13S)-12,13-Epoxyoctadeca-9,11,15-trienoic acid" compartment="c" hasOnlySubstanceUnits="false" boundaryCondition="false" constant="false">
        <notes>
          <body xmlns="http://www.w3.org/1999/xhtml">
            <p>FORMULA: </p>
            <p>CHARGE: 0</p>
          </body>
        </notes>
      </species>
      <species id="M_RAllantoin_c" name="(R)(-)-Allantoin" compartment="c" hasOnlySubstanceUnits="false" boundaryCondition="false" constant="false">
        <notes>
          <body xmlns="http://www.w3.org/1999/xhtml">
            <p>FORMULA: </p>
            <p>CHARGE: 0</p>
          </body>
        </notes>
      </species>
      <species id="M_R23Dihydroxy3methylbutanoate_c" name="(R)-2,3-Dihydroxy-3-methylbutanoate" compartment="c" hasOnlySubstanceUnits="false" boundaryCondition="false" constant="false">
        <notes>
          <body xmlns="http://www.w3.org/1999/xhtml">
            <p>FORMULA: </p>
            <p>CHARGE: 0</p>
          </body>
        </notes>
      </species>
      <species id="M_RDihydroxy3methylpentanoate_c" name="(R)-2,3-Dihydroxy-3-methylpentanoate" compartment="c" hasOnlySubstanceUnits="false" boundaryCondition="false" constant="false">
        <notes>
          <body xmlns="http://www.w3.org/1999/xhtml">
            <p>FORMULA: </p>
            <p>CHARGE: 0</p>
          </body>
        </notes>
      </species>
      <species id="M_RHydroxy3methyl2oxopentanoate_c" name="(R)-3-Hydroxy-3-methyl-2-oxopentanoate" compartment="c" hasOnlySubstanceUnits="false" boundaryCondition="false" constant="false">
        <notes>
          <body xmlns="http://www.w3.org/1999/xhtml">
            <p>FORMULA: </p>
            <p>CHARGE: 0</p>
          </body>
        </notes>
      </species>
      <species id="M_RHydroxybutanoylCoA_c" name="(R)-3-Hydroxybutanoyl-CoA" compartment="c" hasOnlySubstanceUnits="false" boundaryCondition="false" constant="false">
        <notes>
          <body xmlns="http://www.w3.org/1999/xhtml">
            <p>FORMULA: </p>
            <p>CHARGE: 0</p>
          </body>
        </notes>
      </species>
      <species id="M_RHydroxybutanoylCoA_m" name="(R)-3-Hydroxybutanoyl-CoA" compartment="m" hasOnlySubstanceUnits="false" boundaryCondition="false" constant="false">
        <notes>
          <body xmlns="http://www.w3.org/1999/xhtml">
            <p>FORMULA: </p>
            <p>CHARGE: 0</p>
          </body>
        </notes>
      </species>
      <species id="M_RHydroxybutanoylCoA_p" name="(R)-3-Hydroxybutanoyl-CoA" compartment="p" hasOnlySubstanceUnits="false" boundaryCondition="false" constant="false">
        <notes>
          <body xmlns="http://www.w3.org/1999/xhtml">
            <p>FORMULA: </p>
            <p>CHARGE: 0</p>
          </body>
        </notes>
      </species>
      <species id="M_RHydroxybutanoylCoA_x" name="(R)-3-Hydroxybutanoyl-CoA" compartment="x" hasOnlySubstanceUnits="false" boundaryCondition="false" constant="false">
        <notes>
          <body xmlns="http://www.w3.org/1999/xhtml">
            <p>FORMULA: </p>
            <p>CHARGE: 0</p>
          </body>
        </notes>
      </species>
      <species id="M_RHydroxydodecanoylacp_c" name="(R)-3-Hydroxydodecanoyl-[acp]" compartment="c" hasOnlySubstanceUnits="false" boundaryCondition="false" constant="false">
        <notes>
          <body xmlns="http://www.w3.org/1999/xhtml">
            <p>FORMULA: </p>
            <p>CHARGE: 0</p>
          </body>
        </notes>
      </species>
      <species id="M_RHydroxydodecanoylacp_p" name="(R)-3-Hydroxydodecanoyl-[acp]" compartment="p" hasOnlySubstanceUnits="false" boundaryCondition="false" constant="false">
        <notes>
          <body xmlns="http://www.w3.org/1999/xhtml">
            <p>FORMULA: </p>
            <p>CHARGE: 0</p>
          </body>
        </notes>
      </species>
      <species id="M_RHydroxyhexanoylacp_c" name="(R)-3-Hydroxyhexanoyl-[acp]" compartment="c" hasOnlySubstanceUnits="false" boundaryCondition="false" constant="false">
        <notes>
          <body xmlns="http://www.w3.org/1999/xhtml">
            <p>FORMULA: </p>
            <p>CHARGE: 0</p>
          </body>
        </notes>
      </species>
      <species id="M_RHydroxyhexanoylacp_p" name="(R)-3-Hydroxyhexanoyl-[acp]" compartment="p" hasOnlySubstanceUnits="false" boundaryCondition="false" constant="false">
        <notes>
          <body xmlns="http://www.w3.org/1999/xhtml">
            <p>FORMULA: </p>
            <p>CHARGE: 0</p>
          </body>
        </notes>
      </species>
      <species id="M_R4PhosphopantothenoylLcysteine_c" name="(R)-4&apos;-Phosphopantothenoyl-L-cysteine" compartment="c" hasOnlySubstanceUnits="false" boundaryCondition="false" constant="false">
        <notes>
          <body xmlns="http://www.w3.org/1999/xhtml">
            <p>FORMULA: </p>
            <p>CHARGE: 0</p>
          </body>
        </notes>
      </species>
      <species id="M_R5Diphosphomevalonate_c" name="(R)-5-Diphosphomevalonate" compartment="c" hasOnlySubstanceUnits="false" boundaryCondition="false" constant="false">
        <notes>
          <body xmlns="http://www.w3.org/1999/xhtml">
            <p>FORMULA: </p>
            <p>CHARGE: 0</p>
          </body>
        </notes>
      </species>
      <species id="M_R5Phosphomevalonate_c" name="(R)-5-Phosphomevalonate" compartment="c" hasOnlySubstanceUnits="false" boundaryCondition="false" constant="false">
        <notes>
          <body xmlns="http://www.w3.org/1999/xhtml">
            <p>FORMULA: </p>
            <p>CHARGE: 0</p>
          </body>
        </notes>
      </species>
      <species id="M_RAcetoin_c" name="(R)-Acetoin" compartment="c" hasOnlySubstanceUnits="false" boundaryCondition="false" constant="false">
        <notes>
          <body xmlns="http://www.w3.org/1999/xhtml">
            <p>FORMULA: </p>
            <p>CHARGE: 0</p>
          </body>
        </notes>
      </species>
      <species id="M_RLactate_c" name="(R)-Lactate" compartment="c" hasOnlySubstanceUnits="false" boundaryCondition="false" constant="false">
        <notes>
          <body xmlns="http://www.w3.org/1999/xhtml">
            <p>FORMULA: </p>
            <p>CHARGE: 0</p>
          </body>
        </notes>
      </species>
      <species id="M_RMevalonate_c" name="(R)-Mevalonate" compartment="c" hasOnlySubstanceUnits="false" boundaryCondition="false" constant="false">
        <notes>
          <body xmlns="http://www.w3.org/1999/xhtml">
            <p>FORMULA: </p>
            <p>CHARGE: 0</p>
          </body>
        </notes>
      </species>
      <species id="M_RPantoate_c" name="(R)-Pantoate" compartment="c" hasOnlySubstanceUnits="false" boundaryCondition="false" constant="false">
        <notes>
          <body xmlns="http://www.w3.org/1999/xhtml">
            <p>FORMULA: </p>
            <p>CHARGE: 0</p>
          </body>
        </notes>
      </species>
      <species id="M_RSLactoylglutathione_c" name="(R)-S-Lactoylglutathione" compartment="c" hasOnlySubstanceUnits="false" boundaryCondition="false" constant="false">
        <notes>
          <body xmlns="http://www.w3.org/1999/xhtml">
            <p>FORMULA: </p>
            <p>CHARGE: 0</p>
          </body>
        </notes>
      </species>
      <species id="M_Butane23diol_c" name="(R,R)-Butane-2,3-diol" compartment="c" hasOnlySubstanceUnits="false" boundaryCondition="false" constant="false">
        <notes>
          <body xmlns="http://www.w3.org/1999/xhtml">
            <p>FORMULA: </p>
            <p>CHARGE: 0</p>
          </body>
        </notes>
      </species>
      <species id="M_SAllantoin_c" name="(S)(+)-Allantoin" compartment="c" hasOnlySubstanceUnits="false" boundaryCondition="false" constant="false">
        <notes>
          <body xmlns="http://www.w3.org/1999/xhtml">
            <p>FORMULA: </p>
            <p>CHARGE: 0</p>
          </body>
        </notes>
      </species>
      <species id="M_S1Pyrroline5carboxylate_c" name="(S)-1-Pyrroline-5-carboxylate" compartment="c" hasOnlySubstanceUnits="false" boundaryCondition="false" constant="false">
        <notes>
          <body xmlns="http://www.w3.org/1999/xhtml">
            <p>FORMULA: </p>
            <p>CHARGE: 0</p>
          </body>
        </notes>
      </species>
      <species id="M_S23Epoxysqualene_c" name="(S)-2,3-Epoxysqualene" compartment="c" hasOnlySubstanceUnits="false" boundaryCondition="false" constant="false">
        <notes>
          <body xmlns="http://www.w3.org/1999/xhtml">
            <p>FORMULA: </p>
            <p>CHARGE: 0</p>
          </body>
        </notes>
      </species>
      <species id="M_S2Aceto2hydroxybutanoate_c" name="(S)-2-Aceto-2-hydroxybutanoate" compartment="c" hasOnlySubstanceUnits="false" boundaryCondition="false" constant="false">
        <notes>
          <body xmlns="http://www.w3.org/1999/xhtml">
            <p>FORMULA: </p>
            <p>CHARGE: 0</p>
          </body>
        </notes>
      </species>
      <species id="M_S2Acetolactate_c" name="(S)-2-Acetolactate" compartment="c" hasOnlySubstanceUnits="false" boundaryCondition="false" constant="false">
        <notes>
          <body xmlns="http://www.w3.org/1999/xhtml">
            <p>FORMULA: </p>
            <p>CHARGE: 0</p>
          </body>
        </notes>
      </species>
      <species id="M_SHydroxy3methylglutarylCoA_c" name="(S)-3-Hydroxy-3-methylglutaryl-CoA" compartment="c" hasOnlySubstanceUnits="false" boundaryCondition="false" constant="false">
        <notes>
          <body xmlns="http://www.w3.org/1999/xhtml">
            <p>FORMULA: </p>
            <p>CHARGE: 0</p>
          </body>
        </notes>
      </species>
      <species id="M_SHydroxybutanoylCoA_c" name="(S)-3-Hydroxybutanoyl-CoA" compartment="c" hasOnlySubstanceUnits="false" boundaryCondition="false" constant="false">
        <notes>
          <body xmlns="http://www.w3.org/1999/xhtml">
            <p>FORMULA: </p>
            <p>CHARGE: 0</p>
          </body>
        </notes>
      </species>
      <species id="M_SHydroxybutanoylCoA_x" name="(S)-3-Hydroxybutanoyl-CoA" compartment="x" hasOnlySubstanceUnits="false" boundaryCondition="false" constant="false">
        <notes>
          <body xmlns="http://www.w3.org/1999/xhtml">
            <p>FORMULA: </p>
            <p>CHARGE: 0</p>
          </body>
        </notes>
      </species>
      <species id="M_SHydroxydodecanoylCoA_x" name="(S)-3-Hydroxydodecanoyl-CoA" compartment="x" hasOnlySubstanceUnits="false" boundaryCondition="false" constant="false">
        <notes>
          <body xmlns="http://www.w3.org/1999/xhtml">
            <p>FORMULA: </p>
            <p>CHARGE: 0</p>
          </body>
        </notes>
      </species>
      <species id="M_SHydroxyhexadecanoylCoA_x" name="(S)-3-Hydroxyhexadecanoyl-CoA" compartment="x" hasOnlySubstanceUnits="false" boundaryCondition="false" constant="false">
        <notes>
          <body xmlns="http://www.w3.org/1999/xhtml">
            <p>FORMULA: </p>
            <p>CHARGE: 0</p>
          </body>
        </notes>
      </species>
      <species id="M_SHydroxyisobutyrate_c" name="(S)-3-Hydroxyisobutyrate" compartment="c" hasOnlySubstanceUnits="false" boundaryCondition="false" constant="false">
        <notes>
          <body xmlns="http://www.w3.org/1999/xhtml">
            <p>FORMULA: </p>
            <p>CHARGE: 0</p>
          </body>
        </notes>
      </species>
      <species id="M_SHydroxyisobutyrylCoA_c" name="(S)-3-Hydroxyisobutyryl-CoA" compartment="c" hasOnlySubstanceUnits="false" boundaryCondition="false" constant="false">
        <notes>
          <body xmlns="http://www.w3.org/1999/xhtml">
            <p>FORMULA: </p>
            <p>CHARGE: 0</p>
          </body>
        </notes>
      </species>
      <species id="M_SHydroxytetradecanoylCoA_x" name="(S)-3-Hydroxytetradecanoyl-CoA" compartment="x" hasOnlySubstanceUnits="false" boundaryCondition="false" constant="false">
        <notes>
          <body xmlns="http://www.w3.org/1999/xhtml">
            <p>FORMULA: </p>
            <p>CHARGE: 0</p>
          </body>
        </notes>
      </species>
      <species id="M_SMethyl2oxopentanoicacid_c" name="(S)-3-Methyl-2-oxopentanoic acid" compartment="c" hasOnlySubstanceUnits="false" boundaryCondition="false" constant="false">
        <notes>
          <body xmlns="http://www.w3.org/1999/xhtml">
            <p>FORMULA: </p>
            <p>CHARGE: 0</p>
          </body>
        </notes>
      </species>
      <species id="M_S4Amino5oxopentanoate_c" name="(S)-4-Amino-5-oxopentanoate" compartment="c" hasOnlySubstanceUnits="false" boundaryCondition="false" constant="false">
        <notes>
          <body xmlns="http://www.w3.org/1999/xhtml">
            <p>FORMULA: </p>
            <p>CHARGE: 0</p>
          </body>
        </notes>
      </species>
      <species id="M_SDihydroorotate_c" name="(S)-Dihydroorotate" compartment="c" hasOnlySubstanceUnits="false" boundaryCondition="false" constant="false">
        <notes>
          <body xmlns="http://www.w3.org/1999/xhtml">
            <p>FORMULA: </p>
            <p>CHARGE: 0</p>
          </body>
        </notes>
      </species>
      <species id="M_SHydroxydecanoylCoA_x" name="(S)-Hydroxydecanoyl-CoA" compartment="x" hasOnlySubstanceUnits="false" boundaryCondition="false" constant="false">
        <notes>
          <body xmlns="http://www.w3.org/1999/xhtml">
            <p>FORMULA: </p>
            <p>CHARGE: 0</p>
          </body>
        </notes>
      </species>
      <species id="M_SHydroxyhexanoylCoA_x" name="(S)-Hydroxyhexanoyl-CoA" compartment="x" hasOnlySubstanceUnits="false" boundaryCondition="false" constant="false">
        <notes>
          <body xmlns="http://www.w3.org/1999/xhtml">
            <p>FORMULA: </p>
            <p>CHARGE: 0</p>
          </body>
        </notes>
      </species>
      <species id="M_SHydroxyoctanoylCoA_x" name="(S)-Hydroxyoctanoyl-CoA" compartment="x" hasOnlySubstanceUnits="false" boundaryCondition="false" constant="false">
        <notes>
          <body xmlns="http://www.w3.org/1999/xhtml">
            <p>FORMULA: </p>
            <p>CHARGE: 0</p>
          </body>
        </notes>
      </species>
      <species id="M_SLactate_c" name="(S)-Lactate" compartment="c" hasOnlySubstanceUnits="false" boundaryCondition="false" constant="false">
        <notes>
          <body xmlns="http://www.w3.org/1999/xhtml">
            <p>FORMULA: </p>
            <p>CHARGE: 0</p>
          </body>
        </notes>
      </species>
      <species id="M_SMalate_c" name="(S)-Malate" compartment="c" hasOnlySubstanceUnits="false" boundaryCondition="false" constant="false">
        <notes>
          <body xmlns="http://www.w3.org/1999/xhtml">
            <p>FORMULA: </p>
            <p>CHARGE: 0</p>
          </body>
        </notes>
      </species>
      <species id="M_SMalate_m" name="(S)-Malate" compartment="m" hasOnlySubstanceUnits="false" boundaryCondition="false" constant="false">
        <notes>
          <body xmlns="http://www.w3.org/1999/xhtml">
            <p>FORMULA: </p>
            <p>CHARGE: 0</p>
          </body>
        </notes>
      </species>
      <species id="M_SMalate_p" name="(S)-Malate" compartment="p" hasOnlySubstanceUnits="false" boundaryCondition="false" constant="false">
        <notes>
          <body xmlns="http://www.w3.org/1999/xhtml">
            <p>FORMULA: </p>
            <p>CHARGE: 0</p>
          </body>
        </notes>
      </species>
      <species id="M_SMalate_v" name="(S)-Malate" compartment="v" hasOnlySubstanceUnits="false" boundaryCondition="false" constant="false">
        <notes>
          <body xmlns="http://www.w3.org/1999/xhtml">
            <p>FORMULA: </p>
            <p>CHARGE: 0</p>
          </body>
        </notes>
      </species>
      <species id="M_SMalate_x" name="(S)-Malate" compartment="x" hasOnlySubstanceUnits="false" boundaryCondition="false" constant="false">
        <notes>
          <body xmlns="http://www.w3.org/1999/xhtml">
            <p>FORMULA: </p>
            <p>CHARGE: 0</p>
          </body>
        </notes>
      </species>
      <species id="M_SMethylmalonatesemialdehyde_c" name="(S)-Methylmalonate semialdehyde" compartment="c" hasOnlySubstanceUnits="false" boundaryCondition="false" constant="false">
        <notes>
          <body xmlns="http://www.w3.org/1999/xhtml">
            <p>FORMULA: </p>
            <p>CHARGE: 0</p>
          </body>
        </notes>
      </species>
      <species id="M_5Oxohex2enedioate_c" name="(Z)-5-Oxohex-2-enedioate" compartment="c" hasOnlySubstanceUnits="false" boundaryCondition="false" constant="false">
        <notes>
          <body xmlns="http://www.w3.org/1999/xhtml">
            <p>FORMULA: </p>
            <p>CHARGE: 0</p>
          </body>
        </notes>
      </species>
      <species id="M_111Trichloro22bis4chlorophenylethane_c" name="1,1,1-Trichloro-2,2-bis(4-chlorophenyl)ethane" compartment="c" hasOnlySubstanceUnits="false" boundaryCondition="false" constant="false">
        <notes>
          <body xmlns="http://www.w3.org/1999/xhtml">
            <p>FORMULA: </p>
            <p>CHARGE: 0</p>
          </body>
        </notes>
      </species>
      <species id="M_11Dichloroethyleneepoxide_c" name="1,1-Dichloroethylene epoxide" compartment="c" hasOnlySubstanceUnits="false" boundaryCondition="false" constant="false">
        <notes>
          <body xmlns="http://www.w3.org/1999/xhtml">
            <p>FORMULA: </p>
            <p>CHARGE: 0</p>
          </body>
        </notes>
      </species>
      <species id="M_12Diacyl3betaDgalactosylsnglycerol_c" name="1,2-Diacyl-3-beta-D-galactosyl-sn-glycerol" compartment="c" hasOnlySubstanceUnits="false" boundaryCondition="false" constant="false">
        <notes>
          <body xmlns="http://www.w3.org/1999/xhtml">
            <p>FORMULA: </p>
            <p>CHARGE: 0</p>
          </body>
        </notes>
      </species>
      <species id="M_12Diacylsnglycerol_c" name="1,2-Diacyl-sn-glycerol" compartment="c" hasOnlySubstanceUnits="false" boundaryCondition="false" constant="false">
        <notes>
          <body xmlns="http://www.w3.org/1999/xhtml">
            <p>FORMULA: </p>
            <p>CHARGE: 0</p>
          </body>
        </notes>
      </species>
      <species id="M_12Dibromoethane_c" name="1,2-Dibromoethane" compartment="c" hasOnlySubstanceUnits="false" boundaryCondition="false" constant="false">
        <notes>
          <body xmlns="http://www.w3.org/1999/xhtml">
            <p>FORMULA: </p>
            <p>CHARGE: 0</p>
          </body>
        </notes>
      </species>
      <species id="M_12Dihydroxy8carboxynaphthalene_c" name="1,2-Dihydroxy-8-carboxynaphthalene" compartment="c" hasOnlySubstanceUnits="false" boundaryCondition="false" constant="false">
        <notes>
          <body xmlns="http://www.w3.org/1999/xhtml">
            <p>FORMULA: </p>
            <p>CHARGE: 0</p>
          </body>
        </notes>
      </species>
      <species id="M_137Trimethyluricacid_c" name="1,3,7-Trimethyluric acid" compartment="c" hasOnlySubstanceUnits="false" boundaryCondition="false" constant="false">
        <notes>
          <body xmlns="http://www.w3.org/1999/xhtml">
            <p>FORMULA: </p>
            <p>CHARGE: 0</p>
          </body>
        </notes>
      </species>
      <species id="M_13Diaminopropane_c" name="1,3-Diaminopropane" compartment="c" hasOnlySubstanceUnits="false" boundaryCondition="false" constant="false">
        <notes>
          <body xmlns="http://www.w3.org/1999/xhtml">
            <p>FORMULA: </p>
            <p>CHARGE: 0</p>
          </body>
        </notes>
      </species>
      <species id="M_13betaDGlucan_c" name="1,3-beta-D-Glucan" compartment="c" hasOnlySubstanceUnits="false" boundaryCondition="false" constant="false">
        <notes>
          <body xmlns="http://www.w3.org/1999/xhtml">
            <p>FORMULA: </p>
            <p>CHARGE: 0</p>
          </body>
        </notes>
      </species>
      <species id="M_14Dihydroxy2naphthoate_c" name="1,4-Dihydroxy-2-naphthoate" compartment="c" hasOnlySubstanceUnits="false" boundaryCondition="false" constant="false">
        <notes>
          <body xmlns="http://www.w3.org/1999/xhtml">
            <p>FORMULA: </p>
            <p>CHARGE: 0</p>
          </body>
        </notes>
      </species>
      <species id="M_14Dihydroxy2naphthoylCoA_c" name="1,4-Dihydroxy-2-naphthoyl-CoA" compartment="c" hasOnlySubstanceUnits="false" boundaryCondition="false" constant="false">
        <notes>
          <body xmlns="http://www.w3.org/1999/xhtml">
            <p>FORMULA: </p>
            <p>CHARGE: 0</p>
          </body>
        </notes>
      </species>
      <species id="M_14betaDMannan_c" name="1,4-beta-D-Mannan" compartment="c" hasOnlySubstanceUnits="false" boundaryCondition="false" constant="false">
        <notes>
          <body xmlns="http://www.w3.org/1999/xhtml">
            <p>FORMULA: </p>
            <p>CHARGE: 0</p>
          </body>
        </notes>
      </species>
      <species id="M_14betaDXylan_c" name="1,4-beta-D-Xylan" compartment="c" hasOnlySubstanceUnits="false" boundaryCondition="false" constant="false">
        <notes>
          <body xmlns="http://www.w3.org/1999/xhtml">
            <p>FORMULA: </p>
            <p>CHARGE: 0</p>
          </body>
        </notes>
      </species>
      <species id="M_17Dimethyluricacid_c" name="1,7-Dimethyluric acid" compartment="c" hasOnlySubstanceUnits="false" boundaryCondition="false" constant="false">
        <notes>
          <body xmlns="http://www.w3.org/1999/xhtml">
            <p>FORMULA: </p>
            <p>CHARGE: 0</p>
          </body>
        </notes>
      </species>
      <species id="M_17Dimethylxanthine_c" name="1,7-Dimethylxanthine" compartment="c" hasOnlySubstanceUnits="false" boundaryCondition="false" constant="false">
        <notes>
          <body xmlns="http://www.w3.org/1999/xhtml">
            <p>FORMULA: </p>
            <p>CHARGE: 0</p>
          </body>
        </notes>
      </species>
      <species id="M_12Carboxyphenylamino1deoxyDribulose5phosphate_c" name="1-(2-Carboxyphenylamino)-1&apos;-deoxy-D-ribulose 5&apos;-phosphate" compartment="c" hasOnlySubstanceUnits="false" boundaryCondition="false" constant="false">
        <notes>
          <body xmlns="http://www.w3.org/1999/xhtml">
            <p>FORMULA: </p>
            <p>CHARGE: 0</p>
          </body>
        </notes>
      </species>
      <species id="M_15Phosphoribosyl5amino4Nsuccinocarboxamideimidazole_c" name="1-(5&apos;-Phosphoribosyl)-5-amino-4-(N-succinocarboxamide)-imidazole" compartment="c" hasOnlySubstanceUnits="false" boundaryCondition="false" constant="false">
        <notes>
          <body xmlns="http://www.w3.org/1999/xhtml">
            <p>FORMULA: </p>
            <p>CHARGE: 0</p>
          </body>
        </notes>
      </species>
      <species id="M_15Phosphoribosyl5amino4imidazolecarboxamide_c" name="1-(5&apos;-Phosphoribosyl)-5-amino-4-imidazolecarboxamide" compartment="c" hasOnlySubstanceUnits="false" boundaryCondition="false" constant="false">
        <notes>
          <body xmlns="http://www.w3.org/1999/xhtml">
            <p>FORMULA: </p>
            <p>CHARGE: 0</p>
          </body>
        </notes>
      </species>
      <species id="M_15Phosphoribosyl5formamido4imidazolecarboxamide_c" name="1-(5&apos;-Phosphoribosyl)-5-formamido-4-imidazolecarboxamide" compartment="c" hasOnlySubstanceUnits="false" boundaryCondition="false" constant="false">
        <notes>
          <body xmlns="http://www.w3.org/1999/xhtml">
            <p>FORMULA: </p>
            <p>CHARGE: 0</p>
          </body>
        </notes>
      </species>
      <species id="M_15PhosphoDribosyl5amino4imidazolecarboxylate_c" name="1-(5-Phospho-D-ribosyl)-5-amino-4-imidazolecarboxylate" compartment="c" hasOnlySubstanceUnits="false" boundaryCondition="false" constant="false">
        <notes>
          <body xmlns="http://www.w3.org/1999/xhtml">
            <p>FORMULA: </p>
            <p>CHARGE: 0</p>
          </body>
        </notes>
      </species>
      <species id="M_1Acylsnglycerol3phosphate_c" name="1-Acyl-sn-glycerol 3-phosphate" compartment="c" hasOnlySubstanceUnits="false" boundaryCondition="false" constant="false">
        <notes>
          <body xmlns="http://www.w3.org/1999/xhtml">
            <p>FORMULA: </p>
            <p>CHARGE: 0</p>
          </body>
        </notes>
      </species>
      <species id="M_1Alkenyl2acylglycerol_c" name="1-Alkenyl-2-acylglycerol" compartment="c" hasOnlySubstanceUnits="false" boundaryCondition="false" constant="false">
        <notes>
          <body xmlns="http://www.w3.org/1999/xhtml">
            <p>FORMULA: </p>
            <p>CHARGE: 0</p>
          </body>
        </notes>
      </species>
      <species id="M_1Alkyl2acylglycerol_c" name="1-Alkyl-2-acylglycerol" compartment="c" hasOnlySubstanceUnits="false" boundaryCondition="false" constant="false">
        <notes>
          <body xmlns="http://www.w3.org/1999/xhtml">
            <p>FORMULA: </p>
            <p>CHARGE: 0</p>
          </body>
        </notes>
      </species>
      <species id="M_1Alkyl2acylglycerophosphoethanolamine_c" name="1-Alkyl-2-acylglycerophosphoethanolamine" compartment="c" hasOnlySubstanceUnits="false" boundaryCondition="false" constant="false">
        <notes>
          <body xmlns="http://www.w3.org/1999/xhtml">
            <p>FORMULA: </p>
            <p>CHARGE: 0</p>
          </body>
        </notes>
      </species>
      <species id="M_1Alkylsnglycero3phosphate_c" name="1-Alkyl-sn-glycero-3-phosphate" compartment="c" hasOnlySubstanceUnits="false" boundaryCondition="false" constant="false">
        <notes>
          <body xmlns="http://www.w3.org/1999/xhtml">
            <p>FORMULA: </p>
            <p>CHARGE: 0</p>
          </body>
        </notes>
      </species>
      <species id="M_1Aminocyclopropane1carboxylate_c" name="1-Aminocyclopropane-1-carboxylate" compartment="c" hasOnlySubstanceUnits="false" boundaryCondition="false" constant="false">
        <notes>
          <body xmlns="http://www.w3.org/1999/xhtml">
            <p>FORMULA: </p>
            <p>CHARGE: 0</p>
          </body>
        </notes>
      </species>
      <species id="M_1DeoxyDxylulose5phosphate_c" name="1-Deoxy-D-xylulose 5-phosphate" compartment="c" hasOnlySubstanceUnits="false" boundaryCondition="false" constant="false">
        <notes>
          <body xmlns="http://www.w3.org/1999/xhtml">
            <p>FORMULA: </p>
            <p>CHARGE: 0</p>
          </body>
        </notes>
      </species>
      <species id="M_1Hydroxy2methyl2butenyl4diphosphate_c" name="1-Hydroxy-2-methyl-2-butenyl 4-diphosphate" compartment="c" hasOnlySubstanceUnits="false" boundaryCondition="false" constant="false">
        <notes>
          <body xmlns="http://www.w3.org/1999/xhtml">
            <p>FORMULA: </p>
            <p>CHARGE: 0</p>
          </body>
        </notes>
      </species>
      <species id="M_1Hydroxy2naphthaldehyde_c" name="1-Hydroxy-2-naphthaldehyde" compartment="c" hasOnlySubstanceUnits="false" boundaryCondition="false" constant="false">
        <notes>
          <body xmlns="http://www.w3.org/1999/xhtml">
            <p>FORMULA: </p>
            <p>CHARGE: 0</p>
          </body>
        </notes>
      </species>
      <species id="M_1Hydroxymethylnaphthalene_c" name="1-Hydroxymethylnaphthalene" compartment="c" hasOnlySubstanceUnits="false" boundaryCondition="false" constant="false">
        <notes>
          <body xmlns="http://www.w3.org/1999/xhtml">
            <p>FORMULA: </p>
            <p>CHARGE: 0</p>
          </body>
        </notes>
      </species>
      <species id="M_1Methoxyphenanthrene_c" name="1-Methoxyphenanthrene" compartment="c" hasOnlySubstanceUnits="false" boundaryCondition="false" constant="false">
        <notes>
          <body xmlns="http://www.w3.org/1999/xhtml">
            <p>FORMULA: </p>
            <p>CHARGE: 0</p>
          </body>
        </notes>
      </species>
      <species id="M_1Methylpyrrolinium_c" name="1-Methylpyrrolinium" compartment="c" hasOnlySubstanceUnits="false" boundaryCondition="false" constant="false">
        <notes>
          <body xmlns="http://www.w3.org/1999/xhtml">
            <p>FORMULA: </p>
            <p>CHARGE: 0</p>
          </body>
        </notes>
      </species>
      <species id="M_1Methyluricacid_c" name="1-Methyluric acid" compartment="c" hasOnlySubstanceUnits="false" boundaryCondition="false" constant="false">
        <notes>
          <body xmlns="http://www.w3.org/1999/xhtml">
            <p>FORMULA: </p>
            <p>CHARGE: 0</p>
          </body>
        </notes>
      </species>
      <species id="M_1Methylxanthine_c" name="1-Methylxanthine" compartment="c" hasOnlySubstanceUnits="false" boundaryCondition="false" constant="false">
        <notes>
          <body xmlns="http://www.w3.org/1999/xhtml">
            <p>FORMULA: </p>
            <p>CHARGE: 0</p>
          </body>
        </notes>
      </species>
      <species id="M_1Naphthaldehyde_c" name="1-Naphthaldehyde" compartment="c" hasOnlySubstanceUnits="false" boundaryCondition="false" constant="false">
        <notes>
          <body xmlns="http://www.w3.org/1999/xhtml">
            <p>FORMULA: </p>
            <p>CHARGE: 0</p>
          </body>
        </notes>
      </species>
      <species id="M_1Nitro5glutathionyl6hydroxy56dihydronaphthalene_c" name="1-Nitro-5-glutathionyl-6-hydroxy-5,6-dihydronaphthalene" compartment="c" hasOnlySubstanceUnits="false" boundaryCondition="false" constant="false">
        <notes>
          <body xmlns="http://www.w3.org/1999/xhtml">
            <p>FORMULA: </p>
            <p>CHARGE: 0</p>
          </body>
        </notes>
      </species>
      <species id="M_1Nitro5hydroxy6glutathionyl56dihydronaphthalene_c" name="1-Nitro-5-hydroxy-6-glutathionyl-5,6-dihydronaphthalene" compartment="c" hasOnlySubstanceUnits="false" boundaryCondition="false" constant="false">
        <notes>
          <body xmlns="http://www.w3.org/1999/xhtml">
            <p>FORMULA: </p>
            <p>CHARGE: 0</p>
          </body>
        </notes>
      </species>
      <species id="M_1Nitro7glutathionyl8hydroxy78dihydronaphthalene_c" name="1-Nitro-7-glutathionyl-8-hydroxy-7,8-dihydronaphthalene" compartment="c" hasOnlySubstanceUnits="false" boundaryCondition="false" constant="false">
        <notes>
          <body xmlns="http://www.w3.org/1999/xhtml">
            <p>FORMULA: </p>
            <p>CHARGE: 0</p>
          </body>
        </notes>
      </species>
      <species id="M_1Nitro7hydroxy8glutathionyl78dihydronaphthalene_c" name="1-Nitro-7-hydroxy-8-glutathionyl-7,8-dihydronaphthalene" compartment="c" hasOnlySubstanceUnits="false" boundaryCondition="false" constant="false">
        <notes>
          <body xmlns="http://www.w3.org/1999/xhtml">
            <p>FORMULA: </p>
            <p>CHARGE: 0</p>
          </body>
        </notes>
      </species>
      <species id="M_1Nitronaphthalene56oxide_c" name="1-Nitronaphthalene-5,6-oxide" compartment="c" hasOnlySubstanceUnits="false" boundaryCondition="false" constant="false">
        <notes>
          <body xmlns="http://www.w3.org/1999/xhtml">
            <p>FORMULA: </p>
            <p>CHARGE: 0</p>
          </body>
        </notes>
      </species>
      <species id="M_1Nitronaphthalene78oxide_c" name="1-Nitronaphthalene-7,8-oxide" compartment="c" hasOnlySubstanceUnits="false" boundaryCondition="false" constant="false">
        <notes>
          <body xmlns="http://www.w3.org/1999/xhtml">
            <p>FORMULA: </p>
            <p>CHARGE: 0</p>
          </body>
        </notes>
      </species>
      <species id="M_1OSinapoylbetaDglucose_c" name="1-O-Sinapoyl-beta-D-glucose" compartment="c" hasOnlySubstanceUnits="false" boundaryCondition="false" constant="false">
        <notes>
          <body xmlns="http://www.w3.org/1999/xhtml">
            <p>FORMULA: </p>
            <p>CHARGE: 0</p>
          </body>
        </notes>
      </species>
      <species id="M_1Phenanthrol_c" name="1-Phenanthrol" compartment="c" hasOnlySubstanceUnits="false" boundaryCondition="false" constant="false">
        <notes>
          <body xmlns="http://www.w3.org/1999/xhtml">
            <p>FORMULA: </p>
            <p>CHARGE: 0</p>
          </body>
        </notes>
      </species>
      <species id="M_1Phenylethanol_c" name="1-Phenylethanol" compartment="c" hasOnlySubstanceUnits="false" boundaryCondition="false" constant="false">
        <notes>
          <body xmlns="http://www.w3.org/1999/xhtml">
            <p>FORMULA: </p>
            <p>CHARGE: 0</p>
          </body>
        </notes>
      </species>
      <species id="M_1Phosphatidyl1Dmyoinositol3phosphate_c" name="1-Phosphatidyl-1D-myo-inositol 3-phosphate" compartment="c" hasOnlySubstanceUnits="false" boundaryCondition="false" constant="false">
        <notes>
          <body xmlns="http://www.w3.org/1999/xhtml">
            <p>FORMULA: </p>
            <p>CHARGE: 0</p>
          </body>
        </notes>
      </species>
      <species id="M_1Phosphatidyl1Dmyoinositol4phosphate_c" name="1-Phosphatidyl-1D-myo-inositol 4-phosphate" compartment="c" hasOnlySubstanceUnits="false" boundaryCondition="false" constant="false">
        <notes>
          <body xmlns="http://www.w3.org/1999/xhtml">
            <p>FORMULA: </p>
            <p>CHARGE: 0</p>
          </body>
        </notes>
      </species>
      <species id="M_1PhosphatidylDmyoinositolbisphosphate_c" name="1-Phosphatidyl-D-myo-inositol 4,5-bisphosphate" compartment="c" hasOnlySubstanceUnits="false" boundaryCondition="false" constant="false">
        <notes>
          <body xmlns="http://www.w3.org/1999/xhtml">
            <p>FORMULA: </p>
            <p>CHARGE: 0</p>
          </body>
        </notes>
      </species>
      <species id="M_1PhosphatidylDmyoinositol_c" name="1-Phosphatidyl-D-myo-inositol" compartment="c" hasOnlySubstanceUnits="false" boundaryCondition="false" constant="false">
        <notes>
          <body xmlns="http://www.w3.org/1999/xhtml">
            <p>FORMULA: </p>
            <p>CHARGE: 0</p>
          </body>
        </notes>
      </species>
      <species id="M_1alphaDGalactosylmyoinositol_c" name="1-alpha-D-Galactosyl-myo-inositol" compartment="c" hasOnlySubstanceUnits="false" boundaryCondition="false" constant="false">
        <notes>
          <body xmlns="http://www.w3.org/1999/xhtml">
            <p>FORMULA: </p>
            <p>CHARGE: 0</p>
          </body>
        </notes>
      </species>
      <species id="M_10Formyltetrahydrofolate_c" name="10-Formyltetrahydrofolate" compartment="c" hasOnlySubstanceUnits="false" boundaryCondition="false" constant="false">
        <notes>
          <body xmlns="http://www.w3.org/1999/xhtml">
            <p>FORMULA: </p>
            <p>CHARGE: 0</p>
          </body>
        </notes>
      </species>
      <species id="M_11Dehydrocorticosterone_c" name="11-Dehydrocorticosterone" compartment="c" hasOnlySubstanceUnits="false" boundaryCondition="false" constant="false">
        <notes>
          <body xmlns="http://www.w3.org/1999/xhtml">
            <p>FORMULA: </p>
            <p>CHARGE: 0</p>
          </body>
        </notes>
      </species>
      <species id="M_11betaHydroxyandrost4ene317dione_c" name="11beta-Hydroxyandrost-4-ene-3,17-dione" compartment="c" hasOnlySubstanceUnits="false" boundaryCondition="false" constant="false">
        <notes>
          <body xmlns="http://www.w3.org/1999/xhtml">
            <p>FORMULA: </p>
            <p>CHARGE: 0</p>
          </body>
        </notes>
      </species>
      <species id="M_12Oxo9dodecenoicacid_c" name="12-Oxo-9(Z)-dodecenoic acid" compartment="c" hasOnlySubstanceUnits="false" boundaryCondition="false" constant="false">
        <notes>
          <body xmlns="http://www.w3.org/1999/xhtml">
            <p>FORMULA: </p>
            <p>CHARGE: 0</p>
          </body>
        </notes>
      </species>
      <species id="M_13HydroxymagnesiumprotoporphyrinIX13monomethylester_c" name="13(1)-Hydroxy-magnesium-protoporphyrin IX 13-monomethyl ester" compartment="c" hasOnlySubstanceUnits="false" boundaryCondition="false" constant="false">
        <notes>
          <body xmlns="http://www.w3.org/1999/xhtml">
            <p>FORMULA: </p>
            <p>CHARGE: 0</p>
          </body>
        </notes>
      </species>
      <species id="M_13OxomagnesiumprotoporphyrinIX13monomethylester_c" name="13(1)-Oxo-magnesium-protoporphyrin IX 13-monomethyl ester" compartment="c" hasOnlySubstanceUnits="false" boundaryCondition="false" constant="false">
        <notes>
          <body xmlns="http://www.w3.org/1999/xhtml">
            <p>FORMULA: </p>
            <p>CHARGE: 0</p>
          </body>
        </notes>
      </species>
      <species id="M_13HPOT_c" name="13(S)-HPOT" compartment="c" hasOnlySubstanceUnits="false" boundaryCondition="false" constant="false">
        <notes>
          <body xmlns="http://www.w3.org/1999/xhtml">
            <p>FORMULA: </p>
            <p>CHARGE: 0</p>
          </body>
        </notes>
      </species>
      <species id="M_1316Docosadienoicacid_c" name="13,16-Docosadienoic acid" compartment="c" hasOnlySubstanceUnits="false" boundaryCondition="false" constant="false">
        <notes>
          <body xmlns="http://www.w3.org/1999/xhtml">
            <p>FORMULA: </p>
            <p>CHARGE: 0</p>
          </body>
        </notes>
      </species>
      <species id="M_14Demethyllanosterol_c" name="14-Demethyllanosterol" compartment="c" hasOnlySubstanceUnits="false" boundaryCondition="false" constant="false">
        <notes>
          <body xmlns="http://www.w3.org/1999/xhtml">
            <p>FORMULA: </p>
            <p>CHARGE: 0</p>
          </body>
        </notes>
      </species>
      <species id="M_15HPETE_c" name="15(S)-HPETE" compartment="c" hasOnlySubstanceUnits="false" boundaryCondition="false" constant="false">
        <notes>
          <body xmlns="http://www.w3.org/1999/xhtml">
            <p>FORMULA: </p>
            <p>CHARGE: 0</p>
          </body>
        </notes>
      </species>
      <species id="M_16Epivellosimine_c" name="16-Epivellosimine" compartment="c" hasOnlySubstanceUnits="false" boundaryCondition="false" constant="false">
        <notes>
          <body xmlns="http://www.w3.org/1999/xhtml">
            <p>FORMULA: </p>
            <p>CHARGE: 0</p>
          </body>
        </notes>
      </species>
      <species id="M_16alphaHydroxydehydroepiandrosterone_c" name="16alpha-Hydroxydehydroepiandrosterone" compartment="c" hasOnlySubstanceUnits="false" boundaryCondition="false" constant="false">
        <notes>
          <body xmlns="http://www.w3.org/1999/xhtml">
            <p>FORMULA: </p>
            <p>CHARGE: 0</p>
          </body>
        </notes>
      </species>
      <species id="M_19Oxoandrost4ene317dione_c" name="19-Oxoandrost-4-ene-3,17-dione" compartment="c" hasOnlySubstanceUnits="false" boundaryCondition="false" constant="false">
        <notes>
          <body xmlns="http://www.w3.org/1999/xhtml">
            <p>FORMULA: </p>
            <p>CHARGE: 0</p>
          </body>
        </notes>
      </species>
      <species id="M_19Oxotestosterone_c" name="19-Oxotestosterone" compartment="c" hasOnlySubstanceUnits="false" boundaryCondition="false" constant="false">
        <notes>
          <body xmlns="http://www.w3.org/1999/xhtml">
            <p>FORMULA: </p>
            <p>CHARGE: 0</p>
          </body>
        </notes>
      </species>
      <species id="M_1DmyoInositol13456pentakisphosphate_c" name="1D-myo-Inositol 1,3,4,5,6-pentakisphosphate" compartment="c" hasOnlySubstanceUnits="false" boundaryCondition="false" constant="false">
        <notes>
          <body xmlns="http://www.w3.org/1999/xhtml">
            <p>FORMULA: </p>
            <p>CHARGE: 0</p>
          </body>
        </notes>
      </species>
      <species id="M_1DmyoInositol134trisphosphate_c" name="1D-myo-Inositol 1,3,4-trisphosphate" compartment="c" hasOnlySubstanceUnits="false" boundaryCondition="false" constant="false">
        <notes>
          <body xmlns="http://www.w3.org/1999/xhtml">
            <p>FORMULA: </p>
            <p>CHARGE: 0</p>
          </body>
        </notes>
      </species>
      <species id="M_1DmyoInositol14bisphosphate_c" name="1D-myo-Inositol 1,4-bisphosphate" compartment="c" hasOnlySubstanceUnits="false" boundaryCondition="false" constant="false">
        <notes>
          <body xmlns="http://www.w3.org/1999/xhtml">
            <p>FORMULA: </p>
            <p>CHARGE: 0</p>
          </body>
        </notes>
      </species>
      <species id="M_1DmyoInositol3phosphate_c" name="1D-myo-Inositol 3-phosphate" compartment="c" hasOnlySubstanceUnits="false" boundaryCondition="false" constant="false">
        <notes>
          <body xmlns="http://www.w3.org/1999/xhtml">
            <p>FORMULA: </p>
            <p>CHARGE: 0</p>
          </body>
        </notes>
      </species>
      <species id="M_1HImidazole4ethanamine_c" name="1H-Imidazole-4-ethanamine" compartment="c" hasOnlySubstanceUnits="false" boundaryCondition="false" constant="false">
        <notes>
          <body xmlns="http://www.w3.org/1999/xhtml">
            <p>FORMULA: </p>
            <p>CHARGE: 0</p>
          </body>
        </notes>
      </species>
      <species id="M_2Deoxyinosine5phosphate_c" name="2&apos;-Deoxyinosine 5&apos;-phosphate" compartment="c" hasOnlySubstanceUnits="false" boundaryCondition="false" constant="false">
        <notes>
          <body xmlns="http://www.w3.org/1999/xhtml">
            <p>FORMULA: </p>
            <p>CHARGE: 0</p>
          </body>
        </notes>
      </species>
      <species id="M_2Deoxyribonucleosidediphosphate_c" name="2&apos;-Deoxyribonucleoside diphosphate" compartment="c" hasOnlySubstanceUnits="false" boundaryCondition="false" constant="false">
        <notes>
          <body xmlns="http://www.w3.org/1999/xhtml">
            <p>FORMULA: </p>
            <p>CHARGE: 0</p>
          </body>
        </notes>
      </species>
      <species id="M_22Dichloroacetaldehyde_c" name="2,2-Dichloroacetaldehyde" compartment="c" hasOnlySubstanceUnits="false" boundaryCondition="false" constant="false">
        <notes>
          <body xmlns="http://www.w3.org/1999/xhtml">
            <p>FORMULA: </p>
            <p>CHARGE: 0</p>
          </body>
        </notes>
      </species>
      <species id="M_2323Tetrakis3hydroxytetradecanoylDglucosaminyl16betaDglucosamine14bisphosphate_c" name="2,3,2&apos;3&apos;-Tetrakis(3-hydroxytetradecanoyl)-D-glucosaminyl-1,6-beta-D-glucosamine 1,4&apos;-bisphosphate" compartment="c" hasOnlySubstanceUnits="false" boundaryCondition="false" constant="false">
        <notes>
          <body xmlns="http://www.w3.org/1999/xhtml">
            <p>FORMULA: </p>
            <p>CHARGE: 0</p>
          </body>
        </notes>
      </species>
      <species id="M_2345Tetrahydrodipicolinate_c" name="2,3,4,5-Tetrahydrodipicolinate" compartment="c" hasOnlySubstanceUnits="false" boundaryCondition="false" constant="false">
        <notes>
          <body xmlns="http://www.w3.org/1999/xhtml">
            <p>FORMULA: </p>
            <p>CHARGE: 0</p>
          </body>
        </notes>
      </species>
      <species id="M_23Dihydro2Sglutathionyl3hydroxybromobenzene_c" name="2,3-Dihydro-2-S-glutathionyl-3-hydroxy bromobenzene" compartment="c" hasOnlySubstanceUnits="false" boundaryCondition="false" constant="false">
        <notes>
          <body xmlns="http://www.w3.org/1999/xhtml">
            <p>FORMULA: </p>
            <p>CHARGE: 0</p>
          </body>
        </notes>
      </species>
      <species id="M_23Dihydroxy111Trichloro22bis4chlorophenylethane_c" name="2,3-Dihydroxy 1,1,1-Trichloro-2,2-bis(4&apos;-chlorophenyl)ethane" compartment="c" hasOnlySubstanceUnits="false" boundaryCondition="false" constant="false">
        <notes>
          <body xmlns="http://www.w3.org/1999/xhtml">
            <p>FORMULA: </p>
            <p>CHARGE: 0</p>
          </body>
        </notes>
      </species>
      <species id="M_23Dihydroxy3methylbutanoate_c" name="2,3-Dihydroxy-3-methylbutanoate" compartment="c" hasOnlySubstanceUnits="false" boundaryCondition="false" constant="false">
        <notes>
          <body xmlns="http://www.w3.org/1999/xhtml">
            <p>FORMULA: </p>
            <p>CHARGE: 0</p>
          </body>
        </notes>
      </species>
      <species id="M_23Dimethyl5phytylquinol_c" name="2,3-Dimethyl-5-phytylquinol" compartment="c" hasOnlySubstanceUnits="false" boundaryCondition="false" constant="false">
        <notes>
          <body xmlns="http://www.w3.org/1999/xhtml">
            <p>FORMULA: </p>
            <p>CHARGE: 0</p>
          </body>
        </notes>
      </species>
      <species id="M_25Diamino65triphosphoryl34trihydroxy2oxopentylamino4oxopyrimidine_c" name="2,5-Diamino-6-(5&apos;-triphosphoryl-3&apos;,4&apos;-trihydroxy-2&apos;-oxopentyl)-amino-4-oxopyrimidine" compartment="c" hasOnlySubstanceUnits="false" boundaryCondition="false" constant="false">
        <notes>
          <body xmlns="http://www.w3.org/1999/xhtml">
            <p>FORMULA: </p>
            <p>CHARGE: 0</p>
          </body>
        </notes>
      </species>
      <species id="M_25Diamino6hydroxy45phosphoribosylaminopyrimidine_c" name="2,5-Diamino-6-hydroxy-4-(5&apos;-phosphoribosylamino)pyrimidine" compartment="c" hasOnlySubstanceUnits="false" boundaryCondition="false" constant="false">
        <notes>
          <body xmlns="http://www.w3.org/1999/xhtml">
            <p>FORMULA: </p>
            <p>CHARGE: 0</p>
          </body>
        </notes>
      </species>
      <species id="M_25Diaminopyrimidinenucleosidetriphosphate_c" name="2,5-Diaminopyrimidine nucleoside triphosphate" compartment="c" hasOnlySubstanceUnits="false" boundaryCondition="false" constant="false">
        <notes>
          <body xmlns="http://www.w3.org/1999/xhtml">
            <p>FORMULA: </p>
            <p>CHARGE: 0</p>
          </body>
        </notes>
      </species>
      <species id="M_25Dihydroxypyridine_c" name="2,5-Dihydroxypyridine" compartment="c" hasOnlySubstanceUnits="false" boundaryCondition="false" constant="false">
        <notes>
          <body xmlns="http://www.w3.org/1999/xhtml">
            <p>FORMULA: </p>
            <p>CHARGE: 0</p>
          </body>
        </notes>
      </species>
      <species id="M_26Dibromohydroquinone_c" name="2,6-Dibromohydroquinone" compartment="c" hasOnlySubstanceUnits="false" boundaryCondition="false" constant="false">
        <notes>
          <body xmlns="http://www.w3.org/1999/xhtml">
            <p>FORMULA: </p>
            <p>CHARGE: 0</p>
          </body>
        </notes>
      </species>
      <species id="M_26Dihydroxycyclohexane1carboxylCoA_c" name="2,6-Dihydroxycyclohexane-1-carboxyl-CoA" compartment="c" hasOnlySubstanceUnits="false" boundaryCondition="false" constant="false">
        <notes>
          <body xmlns="http://www.w3.org/1999/xhtml">
            <p>FORMULA: </p>
            <p>CHARGE: 0</p>
          </body>
        </notes>
      </species>
      <species id="M_26Dimethyl5methylene3oxoheptanoylCoA_c" name="2,6-Dimethyl-5-methylene-3-oxo-heptanoyl-CoA" compartment="c" hasOnlySubstanceUnits="false" boundaryCondition="false" constant="false">
        <notes>
          <body xmlns="http://www.w3.org/1999/xhtml">
            <p>FORMULA: </p>
            <p>CHARGE: 0</p>
          </body>
        </notes>
      </species>
      <species id="M_2FormamidoN15phosphoribosylacetamidine_c" name="2-(Formamido)-N1-(5&apos;-phosphoribosyl)acetamidine" compartment="c" hasOnlySubstanceUnits="false" boundaryCondition="false" constant="false">
        <notes>
          <body xmlns="http://www.w3.org/1999/xhtml">
            <p>FORMULA: </p>
            <p>CHARGE: 0</p>
          </body>
        </notes>
      </species>
      <species id="M_2SGlutathionylacetylchloride_c" name="2-(S-Glutathionyl)acetyl chloride" compartment="c" hasOnlySubstanceUnits="false" boundaryCondition="false" constant="false">
        <notes>
          <body xmlns="http://www.w3.org/1999/xhtml">
            <p>FORMULA: </p>
            <p>CHARGE: 0</p>
          </body>
        </notes>
      </species>
      <species id="M_2SGlutathionylacetylglutathione_c" name="2-(S-Glutathionyl)acetyl glutathione" compartment="c" hasOnlySubstanceUnits="false" boundaryCondition="false" constant="false">
        <notes>
          <body xmlns="http://www.w3.org/1999/xhtml">
            <p>FORMULA: </p>
            <p>CHARGE: 0</p>
          </body>
        </notes>
      </species>
      <species id="M_2alphaHydroxyethylthiaminediphosphate_c" name="2-(alpha-Hydroxyethyl)thiamine diphosphate" compartment="c" hasOnlySubstanceUnits="false" boundaryCondition="false" constant="false">
        <notes>
          <body xmlns="http://www.w3.org/1999/xhtml">
            <p>FORMULA: </p>
            <p>CHARGE: 0</p>
          </body>
        </notes>
      </species>
      <species id="M_2Acetolactate_c" name="2-Acetolactate" compartment="c" hasOnlySubstanceUnits="false" boundaryCondition="false" constant="false">
        <notes>
          <body xmlns="http://www.w3.org/1999/xhtml">
            <p>FORMULA: </p>
            <p>CHARGE: 0</p>
          </body>
        </notes>
      </species>
      <species id="M_2Acyl11alkenylsnglycero3phosphate_c" name="2-Acyl-1-(1-alkenyl)-sn-glycero-3-phosphate" compartment="c" hasOnlySubstanceUnits="false" boundaryCondition="false" constant="false">
        <notes>
          <body xmlns="http://www.w3.org/1999/xhtml">
            <p>FORMULA: </p>
            <p>CHARGE: 0</p>
          </body>
        </notes>
      </species>
      <species id="M_2Acyl1alkylsnglycero3phosphate_c" name="2-Acyl-1-alkyl-sn-glycero-3-phosphate" compartment="c" hasOnlySubstanceUnits="false" boundaryCondition="false" constant="false">
        <notes>
          <body xmlns="http://www.w3.org/1999/xhtml">
            <p>FORMULA: </p>
            <p>CHARGE: 0</p>
          </body>
        </notes>
      </species>
      <species id="M_2Acylsnglycerol3phosphate_c" name="2-Acyl-sn-glycerol 3-phosphate" compartment="c" hasOnlySubstanceUnits="false" boundaryCondition="false" constant="false">
        <notes>
          <body xmlns="http://www.w3.org/1999/xhtml">
            <p>FORMULA: </p>
            <p>CHARGE: 0</p>
          </body>
        </notes>
      </species>
      <species id="M_2Amino4hydroxy6Derythro123trihydroxypropyl78dihydropteridine_c" name="2-Amino-4-hydroxy-6-(D-erythro-1,2,3-trihydroxypropyl)-7,8-dihydropteridine" compartment="c" hasOnlySubstanceUnits="false" boundaryCondition="false" constant="false">
        <notes>
          <body xmlns="http://www.w3.org/1999/xhtml">
            <p>FORMULA: </p>
            <p>CHARGE: 0</p>
          </body>
        </notes>
      </species>
      <species id="M_2Amino4hydroxy6erythro123trihydroxypropyldihydropteridinetriphosphate_c" name="2-Amino-4-hydroxy-6-(erythro-1,2,3-trihydroxypropyl)dihydropteridine triphosphate" compartment="c" hasOnlySubstanceUnits="false" boundaryCondition="false" constant="false">
        <notes>
          <body xmlns="http://www.w3.org/1999/xhtml">
            <p>FORMULA: </p>
            <p>CHARGE: 0</p>
          </body>
        </notes>
      </species>
      <species id="M_2Amino4hydroxy6hydroxymethyl78dihydropteridine_c" name="2-Amino-4-hydroxy-6-hydroxymethyl-7,8-dihydropteridine" compartment="c" hasOnlySubstanceUnits="false" boundaryCondition="false" constant="false">
        <notes>
          <body xmlns="http://www.w3.org/1999/xhtml">
            <p>FORMULA: </p>
            <p>CHARGE: 0</p>
          </body>
        </notes>
      </species>
      <species id="M_2Amino78dihydro4hydroxy6diphosphooxymethylpteridine_c" name="2-Amino-7,8-dihydro-4-hydroxy-6-(diphosphooxymethyl)pteridine" compartment="c" hasOnlySubstanceUnits="false" boundaryCondition="false" constant="false">
        <notes>
          <body xmlns="http://www.w3.org/1999/xhtml">
            <p>FORMULA: </p>
            <p>CHARGE: 0</p>
          </body>
        </notes>
      </species>
      <species id="M_2Aminoacrylate_c" name="2-Aminoacrylate" compartment="c" hasOnlySubstanceUnits="false" boundaryCondition="false" constant="false">
        <notes>
          <body xmlns="http://www.w3.org/1999/xhtml">
            <p>FORMULA: </p>
            <p>CHARGE: 0</p>
          </body>
        </notes>
      </species>
      <species id="M_2Bromoacetaldehyde_c" name="2-Bromoacetaldehyde" compartment="c" hasOnlySubstanceUnits="false" boundaryCondition="false" constant="false">
        <notes>
          <body xmlns="http://www.w3.org/1999/xhtml">
            <p>FORMULA: </p>
            <p>CHARGE: 0</p>
          </body>
        </notes>
      </species>
      <species id="M_2CMethylDerythritol24cyclodiphosphate_c" name="2-C-Methyl-D-erythritol 2,4-cyclodiphosphate" compartment="c" hasOnlySubstanceUnits="false" boundaryCondition="false" constant="false">
        <notes>
          <body xmlns="http://www.w3.org/1999/xhtml">
            <p>FORMULA: </p>
            <p>CHARGE: 0</p>
          </body>
        </notes>
      </species>
      <species id="M_2CMethylDerythritol4phosphate_c" name="2-C-Methyl-D-erythritol 4-phosphate" compartment="c" hasOnlySubstanceUnits="false" boundaryCondition="false" constant="false">
        <notes>
          <body xmlns="http://www.w3.org/1999/xhtml">
            <p>FORMULA: </p>
            <p>CHARGE: 0</p>
          </body>
        </notes>
      </species>
      <species id="M_2Carboxy23dihydro56dihydroxyindole_c" name="2-Carboxy-2,3-dihydro-5,6-dihydroxyindole" compartment="c" hasOnlySubstanceUnits="false" boundaryCondition="false" constant="false">
        <notes>
          <body xmlns="http://www.w3.org/1999/xhtml">
            <p>FORMULA: </p>
            <p>CHARGE: 0</p>
          </body>
        </notes>
      </species>
      <species id="M_2Dehydro3deoxyDarabinoheptonate7phosphate_c" name="2-Dehydro-3-deoxy-D-arabino-heptonate 7-phosphate" compartment="c" hasOnlySubstanceUnits="false" boundaryCondition="false" constant="false">
        <notes>
          <body xmlns="http://www.w3.org/1999/xhtml">
            <p>FORMULA: </p>
            <p>CHARGE: 0</p>
          </body>
        </notes>
      </species>
      <species id="M_2Dehydropantoate_c" name="2-Dehydropantoate" compartment="c" hasOnlySubstanceUnits="false" boundaryCondition="false" constant="false">
        <notes>
          <body xmlns="http://www.w3.org/1999/xhtml">
            <p>FORMULA: </p>
            <p>CHARGE: 0</p>
          </body>
        </notes>
      </species>
      <species id="M_2Demethylmenaquinone_c" name="2-Demethylmenaquinone" compartment="c" hasOnlySubstanceUnits="false" boundaryCondition="false" constant="false">
        <notes>
          <body xmlns="http://www.w3.org/1999/xhtml">
            <p>FORMULA: </p>
            <p>CHARGE: 0</p>
          </body>
        </notes>
      </species>
      <species id="M_2DeoxyDribose1phosphate_c" name="2-Deoxy-D-ribose 1-phosphate" compartment="c" hasOnlySubstanceUnits="false" boundaryCondition="false" constant="false">
        <notes>
          <body xmlns="http://www.w3.org/1999/xhtml">
            <p>FORMULA: </p>
            <p>CHARGE: 0</p>
          </body>
        </notes>
      </species>
      <species id="M_2DeoxyDribose5phosphate_c" name="2-Deoxy-D-ribose 5-phosphate" compartment="c" hasOnlySubstanceUnits="false" boundaryCondition="false" constant="false">
        <notes>
          <body xmlns="http://www.w3.org/1999/xhtml">
            <p>FORMULA: </p>
            <p>CHARGE: 0</p>
          </body>
        </notes>
      </species>
      <species id="M_2Hexaprenyl3methyl5hydroxy6methoxy14benzoquinone_c" name="2-Hexaprenyl-3-methyl-5-hydroxy-6-methoxy-1,4-benzoquinone" compartment="c" hasOnlySubstanceUnits="false" boundaryCondition="false" constant="false">
        <notes>
          <body xmlns="http://www.w3.org/1999/xhtml">
            <p>FORMULA: </p>
            <p>CHARGE: 0</p>
          </body>
        </notes>
      </species>
      <species id="M_2Hexaprenyl3methyl6methoxy14benzoquinone_c" name="2-Hexaprenyl-3-methyl-6-methoxy-1,4-benzoquinone" compartment="c" hasOnlySubstanceUnits="false" boundaryCondition="false" constant="false">
        <notes>
          <body xmlns="http://www.w3.org/1999/xhtml">
            <p>FORMULA: </p>
            <p>CHARGE: 0</p>
          </body>
        </notes>
      </species>
      <species id="M_2Hexaprenyl6methoxy14benzoquinone_c" name="2-Hexaprenyl-6-methoxy-1,4-benzoquinone" compartment="c" hasOnlySubstanceUnits="false" boundaryCondition="false" constant="false">
        <notes>
          <body xmlns="http://www.w3.org/1999/xhtml">
            <p>FORMULA: </p>
            <p>CHARGE: 0</p>
          </body>
        </notes>
      </species>
      <species id="M_2Hexaprenyl6methoxyphenol_c" name="2-Hexaprenyl-6-methoxyphenol" compartment="c" hasOnlySubstanceUnits="false" boundaryCondition="false" constant="false">
        <notes>
          <body xmlns="http://www.w3.org/1999/xhtml">
            <p>FORMULA: </p>
            <p>CHARGE: 0</p>
          </body>
        </notes>
      </species>
      <species id="M_2Hydroxy14benzoquinone_c" name="2-Hydroxy-1,4-benzoquinone" compartment="c" hasOnlySubstanceUnits="false" boundaryCondition="false" constant="false">
        <notes>
          <body xmlns="http://www.w3.org/1999/xhtml">
            <p>FORMULA: </p>
            <p>CHARGE: 0</p>
          </body>
        </notes>
      </species>
      <species id="M_2Hydroxy4isopropenylcyclohexane1carboxylCoA_c" name="2-Hydroxy-4-isopropenylcyclohexane-1-carboxyl-CoA" compartment="c" hasOnlySubstanceUnits="false" boundaryCondition="false" constant="false">
        <notes>
          <body xmlns="http://www.w3.org/1999/xhtml">
            <p>FORMULA: </p>
            <p>CHARGE: 0</p>
          </body>
        </notes>
      </species>
      <species id="M_2Hydroxybutanoicacid_c" name="2-Hydroxybutanoic acid" compartment="c" hasOnlySubstanceUnits="false" boundaryCondition="false" constant="false">
        <notes>
          <body xmlns="http://www.w3.org/1999/xhtml">
            <p>FORMULA: </p>
            <p>CHARGE: 0</p>
          </body>
        </notes>
      </species>
      <species id="M_2Hydroxyestradiol17beta_c" name="2-Hydroxyestradiol-17beta" compartment="c" hasOnlySubstanceUnits="false" boundaryCondition="false" constant="false">
        <notes>
          <body xmlns="http://www.w3.org/1999/xhtml">
            <p>FORMULA: </p>
            <p>CHARGE: 0</p>
          </body>
        </notes>
      </species>
      <species id="M_2Hydroxyethylenedicarboxylate_c" name="2-Hydroxyethylenedicarboxylate" compartment="c" hasOnlySubstanceUnits="false" boundaryCondition="false" constant="false">
        <notes>
          <body xmlns="http://www.w3.org/1999/xhtml">
            <p>FORMULA: </p>
            <p>CHARGE: 0</p>
          </body>
        </notes>
      </species>
      <species id="M_2Hydroxyhepta24dienedioate_c" name="2-Hydroxyhepta-2,4-dienedioate" compartment="c" hasOnlySubstanceUnits="false" boundaryCondition="false" constant="false">
        <notes>
          <body xmlns="http://www.w3.org/1999/xhtml">
            <p>FORMULA: </p>
            <p>CHARGE: 0</p>
          </body>
        </notes>
      </species>
      <species id="M_2Hydroxyisophthalicacid_c" name="2-Hydroxyisophthalic acid" compartment="c" hasOnlySubstanceUnits="false" boundaryCondition="false" constant="false">
        <notes>
          <body xmlns="http://www.w3.org/1999/xhtml">
            <p>FORMULA: </p>
            <p>CHARGE: 0</p>
          </body>
        </notes>
      </species>
      <species id="M_2Hydroxymuconate_c" name="2-Hydroxymuconate" compartment="c" hasOnlySubstanceUnits="false" boundaryCondition="false" constant="false">
        <notes>
          <body xmlns="http://www.w3.org/1999/xhtml">
            <p>FORMULA: </p>
            <p>CHARGE: 0</p>
          </body>
        </notes>
      </species>
      <species id="M_2Hydroxyphenylacetate_c" name="2-Hydroxyphenylacetate" compartment="c" hasOnlySubstanceUnits="false" boundaryCondition="false" constant="false">
        <notes>
          <body xmlns="http://www.w3.org/1999/xhtml">
            <p>FORMULA: </p>
            <p>CHARGE: 0</p>
          </body>
        </notes>
      </species>
      <species id="M_2Hydroxypropylphosphonate_c" name="2-Hydroxypropylphosphonate" compartment="c" hasOnlySubstanceUnits="false" boundaryCondition="false" constant="false">
        <notes>
          <body xmlns="http://www.w3.org/1999/xhtml">
            <p>FORMULA: </p>
            <p>CHARGE: 0</p>
          </body>
        </notes>
      </species>
      <species id="M_2Isopropylmaleate_c" name="2-Isopropylmaleate" compartment="c" hasOnlySubstanceUnits="false" boundaryCondition="false" constant="false">
        <notes>
          <body xmlns="http://www.w3.org/1999/xhtml">
            <p>FORMULA: </p>
            <p>CHARGE: 0</p>
          </body>
        </notes>
      </species>
      <species id="M_2Maleylacetate_c" name="2-Maleylacetate" compartment="c" hasOnlySubstanceUnits="false" boundaryCondition="false" constant="false">
        <notes>
          <body xmlns="http://www.w3.org/1999/xhtml">
            <p>FORMULA: </p>
            <p>CHARGE: 0</p>
          </body>
        </notes>
      </species>
      <species id="M_2Methoxyestradiol17beta_c" name="2-Methoxyestradiol-17beta" compartment="c" hasOnlySubstanceUnits="false" boundaryCondition="false" constant="false">
        <notes>
          <body xmlns="http://www.w3.org/1999/xhtml">
            <p>FORMULA: </p>
            <p>CHARGE: 0</p>
          </body>
        </notes>
      </species>
      <species id="M_2Methyl1hydroxybutylThPP_c" name="2-Methyl-1-hydroxybutyl-ThPP" compartment="c" hasOnlySubstanceUnits="false" boundaryCondition="false" constant="false">
        <notes>
          <body xmlns="http://www.w3.org/1999/xhtml">
            <p>FORMULA: </p>
            <p>CHARGE: 0</p>
          </body>
        </notes>
      </species>
      <species id="M_2Methyl1hydroxypropylThPP_c" name="2-Methyl-1-hydroxypropyl-ThPP" compartment="c" hasOnlySubstanceUnits="false" boundaryCondition="false" constant="false">
        <notes>
          <body xmlns="http://www.w3.org/1999/xhtml">
            <p>FORMULA: </p>
            <p>CHARGE: 0</p>
          </body>
        </notes>
      </species>
      <species id="M_2Methyl4amino5hydroxymethylpyrimidinediphosphate_c" name="2-Methyl-4-amino-5-hydroxymethylpyrimidine diphosphate" compartment="c" hasOnlySubstanceUnits="false" boundaryCondition="false" constant="false">
        <notes>
          <body xmlns="http://www.w3.org/1999/xhtml">
            <p>FORMULA: </p>
            <p>CHARGE: 0</p>
          </body>
        </notes>
      </species>
      <species id="M_2Methyl6phytylquinol_c" name="2-Methyl-6-phytylquinol" compartment="c" hasOnlySubstanceUnits="false" boundaryCondition="false" constant="false">
        <notes>
          <body xmlns="http://www.w3.org/1999/xhtml">
            <p>FORMULA: </p>
            <p>CHARGE: 0</p>
          </body>
        </notes>
      </species>
      <species id="M_2MethylacetoacetylCoA_c" name="2-Methylacetoacetyl-CoA" compartment="c" hasOnlySubstanceUnits="false" boundaryCondition="false" constant="false">
        <notes>
          <body xmlns="http://www.w3.org/1999/xhtml">
            <p>FORMULA: </p>
            <p>CHARGE: 0</p>
          </body>
        </notes>
      </species>
      <species id="M_2Methylbut2enoylCoA_c" name="2-Methylbut-2-enoyl-CoA" compartment="c" hasOnlySubstanceUnits="false" boundaryCondition="false" constant="false">
        <notes>
          <body xmlns="http://www.w3.org/1999/xhtml">
            <p>FORMULA: </p>
            <p>CHARGE: 0</p>
          </body>
        </notes>
      </species>
      <species id="M_2MethylbutanoylCoA_c" name="2-Methylbutanoyl-CoA" compartment="c" hasOnlySubstanceUnits="false" boundaryCondition="false" constant="false">
        <notes>
          <body xmlns="http://www.w3.org/1999/xhtml">
            <p>FORMULA: </p>
            <p>CHARGE: 0</p>
          </body>
        </notes>
      </species>
      <species id="M_2Methylprop2enoylCoA_c" name="2-Methylprop-2-enoyl-CoA" compartment="c" hasOnlySubstanceUnits="false" boundaryCondition="false" constant="false">
        <notes>
          <body xmlns="http://www.w3.org/1999/xhtml">
            <p>FORMULA: </p>
            <p>CHARGE: 0</p>
          </body>
        </notes>
      </species>
      <species id="M_2MethylpropanoylCoA_c" name="2-Methylpropanoyl-CoA" compartment="c" hasOnlySubstanceUnits="false" boundaryCondition="false" constant="false">
        <notes>
          <body xmlns="http://www.w3.org/1999/xhtml">
            <p>FORMULA: </p>
            <p>CHARGE: 0</p>
          </body>
        </notes>
      </species>
      <species id="M_2Naphthaldehyde_c" name="2-Naphthaldehyde" compartment="c" hasOnlySubstanceUnits="false" boundaryCondition="false" constant="false">
        <notes>
          <body xmlns="http://www.w3.org/1999/xhtml">
            <p>FORMULA: </p>
            <p>CHARGE: 0</p>
          </body>
        </notes>
      </species>
      <species id="M_2NaphthoylCoA_c" name="2-Naphthoyl-CoA" compartment="c" hasOnlySubstanceUnits="false" boundaryCondition="false" constant="false">
        <notes>
          <body xmlns="http://www.w3.org/1999/xhtml">
            <p>FORMULA: </p>
            <p>CHARGE: 0</p>
          </body>
        </notes>
      </species>
      <species id="M_2Octaprenyl3methyl6methoxy14benzoquinone_c" name="2-Octaprenyl-3-methyl-6-methoxy-1,4-benzoquinone" compartment="c" hasOnlySubstanceUnits="false" boundaryCondition="false" constant="false">
        <notes>
          <body xmlns="http://www.w3.org/1999/xhtml">
            <p>FORMULA: </p>
            <p>CHARGE: 0</p>
          </body>
        </notes>
      </species>
      <species id="M_2Octaprenyl6methoxy14benzoquinone_c" name="2-Octaprenyl-6-methoxy-1,4-benzoquinone" compartment="c" hasOnlySubstanceUnits="false" boundaryCondition="false" constant="false">
        <notes>
          <body xmlns="http://www.w3.org/1999/xhtml">
            <p>FORMULA: </p>
            <p>CHARGE: 0</p>
          </body>
        </notes>
      </species>
      <species id="M_2Oxo3hydroxy4phosphobutanoate_c" name="2-Oxo-3-hydroxy-4-phosphobutanoate" compartment="c" hasOnlySubstanceUnits="false" boundaryCondition="false" constant="false">
        <notes>
          <body xmlns="http://www.w3.org/1999/xhtml">
            <p>FORMULA: </p>
            <p>CHARGE: 0</p>
          </body>
        </notes>
      </species>
      <species id="M_2Oxoadipate_c" name="2-Oxoadipate" compartment="c" hasOnlySubstanceUnits="false" boundaryCondition="false" constant="false">
        <notes>
          <body xmlns="http://www.w3.org/1999/xhtml">
            <p>FORMULA: </p>
            <p>CHARGE: 0</p>
          </body>
        </notes>
      </species>
      <species id="M_2Oxoarginine_c" name="2-Oxoarginine" compartment="c" hasOnlySubstanceUnits="false" boundaryCondition="false" constant="false">
        <notes>
          <body xmlns="http://www.w3.org/1999/xhtml">
            <p>FORMULA: </p>
            <p>CHARGE: 0</p>
          </body>
        </notes>
      </species>
      <species id="M_2Oxobutanoate_c" name="2-Oxobutanoate" compartment="c" hasOnlySubstanceUnits="false" boundaryCondition="false" constant="false">
        <notes>
          <body xmlns="http://www.w3.org/1999/xhtml">
            <p>FORMULA: </p>
            <p>CHARGE: 0</p>
          </body>
        </notes>
      </species>
      <species id="M_2Oxoglutarate_c" name="2-Oxoglutarate" compartment="c" hasOnlySubstanceUnits="false" boundaryCondition="false" constant="false">
        <notes>
          <body xmlns="http://www.w3.org/1999/xhtml">
            <p>FORMULA: </p>
            <p>CHARGE: 0</p>
          </body>
        </notes>
      </species>
      <species id="M_2Oxoglutarate_m" name="2-Oxoglutarate" compartment="m" hasOnlySubstanceUnits="false" boundaryCondition="false" constant="false">
        <notes>
          <body xmlns="http://www.w3.org/1999/xhtml">
            <p>FORMULA: </p>
            <p>CHARGE: 0</p>
          </body>
        </notes>
      </species>
      <species id="M_2Oxoglutarate_p" name="2-Oxoglutarate" compartment="p" hasOnlySubstanceUnits="false" boundaryCondition="false" constant="false">
        <notes>
          <body xmlns="http://www.w3.org/1999/xhtml">
            <p>FORMULA: </p>
            <p>CHARGE: 0</p>
          </body>
        </notes>
      </species>
      <species id="M_2Oxoglutarate_x" name="2-Oxoglutarate" compartment="x" hasOnlySubstanceUnits="false" boundaryCondition="false" constant="false">
        <notes>
          <body xmlns="http://www.w3.org/1999/xhtml">
            <p>FORMULA: </p>
            <p>CHARGE: 0</p>
          </body>
        </notes>
      </species>
      <species id="M_2Oxohept3enedioate_c" name="2-Oxohept-3-enedioate" compartment="c" hasOnlySubstanceUnits="false" boundaryCondition="false" constant="false">
        <notes>
          <body xmlns="http://www.w3.org/1999/xhtml">
            <p>FORMULA: </p>
            <p>CHARGE: 0</p>
          </body>
        </notes>
      </species>
      <species id="M_2Phenyl13propanediolmonocarbamate_c" name="2-Phenyl-1,3-propanediol monocarbamate" compartment="c" hasOnlySubstanceUnits="false" boundaryCondition="false" constant="false">
        <notes>
          <body xmlns="http://www.w3.org/1999/xhtml">
            <p>FORMULA: </p>
            <p>CHARGE: 0</p>
          </body>
        </notes>
      </species>
      <species id="M_2Phenylacetamide_c" name="2-Phenylacetamide" compartment="c" hasOnlySubstanceUnits="false" boundaryCondition="false" constant="false">
        <notes>
          <body xmlns="http://www.w3.org/1999/xhtml">
            <p>FORMULA: </p>
            <p>CHARGE: 0</p>
          </body>
        </notes>
      </species>
      <species id="M_2Phospho4cytidine5diphospho2CmethylDerythritol_c" name="2-Phospho-4-(cytidine 5&apos;-diphospho)-2-C-methyl-D-erythritol" compartment="c" hasOnlySubstanceUnits="false" boundaryCondition="false" constant="false">
        <notes>
          <body xmlns="http://www.w3.org/1999/xhtml">
            <p>FORMULA: </p>
            <p>CHARGE: 0</p>
          </body>
        </notes>
      </species>
      <species id="M_2PhosphoDglycerate_c" name="2-Phospho-D-glycerate" compartment="c" hasOnlySubstanceUnits="false" boundaryCondition="false" constant="false">
        <notes>
          <body xmlns="http://www.w3.org/1999/xhtml">
            <p>FORMULA: </p>
            <p>CHARGE: 0</p>
          </body>
        </notes>
      </species>
      <species id="M_2PhosphoDglycerate_p" name="2-Phospho-D-glycerate" compartment="p" hasOnlySubstanceUnits="false" boundaryCondition="false" constant="false">
        <notes>
          <body xmlns="http://www.w3.org/1999/xhtml">
            <p>FORMULA: </p>
            <p>CHARGE: 0</p>
          </body>
        </notes>
      </species>
      <species id="M_2Phosphoglycolate_p" name="2-Phosphoglycolate" compartment="p" hasOnlySubstanceUnits="false" boundaryCondition="false" constant="false">
        <notes>
          <body xmlns="http://www.w3.org/1999/xhtml">
            <p>FORMULA: </p>
            <p>CHARGE: 0</p>
          </body>
        </notes>
      </species>
      <species id="M_2Phytyl14naphthoquinone_c" name="2-Phytyl-1,4-naphthoquinone" compartment="c" hasOnlySubstanceUnits="false" boundaryCondition="false" constant="false">
        <notes>
          <body xmlns="http://www.w3.org/1999/xhtml">
            <p>FORMULA: </p>
            <p>CHARGE: 0</p>
          </body>
        </notes>
      </species>
      <species id="M_2Propyn1al_c" name="2-Propyn-1-al" compartment="c" hasOnlySubstanceUnits="false" boundaryCondition="false" constant="false">
        <notes>
          <body xmlns="http://www.w3.org/1999/xhtml">
            <p>FORMULA: </p>
            <p>CHARGE: 0</p>
          </body>
        </notes>
      </species>
      <species id="M_2Succinyl5enolpyruvyl6hydroxy3cyclohexene1carboxylate_c" name="2-Succinyl-5-enolpyruvyl-6-hydroxy-3-cyclohexene-1-carboxylate" compartment="c" hasOnlySubstanceUnits="false" boundaryCondition="false" constant="false">
        <notes>
          <body xmlns="http://www.w3.org/1999/xhtml">
            <p>FORMULA: </p>
            <p>CHARGE: 0</p>
          </body>
        </notes>
      </species>
      <species id="M_2Succinyl6hydroxy24cyclohexadiene1carboxylate_c" name="2-Succinyl-6-hydroxy-2,4-cyclohexadiene-1-carboxylate" compartment="c" hasOnlySubstanceUnits="false" boundaryCondition="false" constant="false">
        <notes>
          <body xmlns="http://www.w3.org/1999/xhtml">
            <p>FORMULA: </p>
            <p>CHARGE: 0</p>
          </body>
        </notes>
      </species>
      <species id="M_2SuccinylbenzoylCoA_c" name="2-Succinylbenzoyl-CoA" compartment="c" hasOnlySubstanceUnits="false" boundaryCondition="false" constant="false">
        <notes>
          <body xmlns="http://www.w3.org/1999/xhtml">
            <p>FORMULA: </p>
            <p>CHARGE: 0</p>
          </body>
        </notes>
      </species>
      <species id="M_2transDodecenoylCoA_x" name="2-trans-Dodecenoyl-CoA" compartment="x" hasOnlySubstanceUnits="false" boundaryCondition="false" constant="false">
        <notes>
          <body xmlns="http://www.w3.org/1999/xhtml">
            <p>FORMULA: </p>
            <p>CHARGE: 0</p>
          </body>
        </notes>
      </species>
      <species id="M_22alphaHydroxy5alphacampestan3one_c" name="22alpha-Hydroxy-5alpha-campestan-3-one" compartment="c" hasOnlySubstanceUnits="false" boundaryCondition="false" constant="false">
        <notes>
          <body xmlns="http://www.w3.org/1999/xhtml">
            <p>FORMULA: </p>
            <p>CHARGE: 0</p>
          </body>
        </notes>
      </species>
      <species id="M_22alphaHydroxycampest4en3one_c" name="22alpha-Hydroxy-campest-4-en-3-one" compartment="c" hasOnlySubstanceUnits="false" boundaryCondition="false" constant="false">
        <notes>
          <body xmlns="http://www.w3.org/1999/xhtml">
            <p>FORMULA: </p>
            <p>CHARGE: 0</p>
          </body>
        </notes>
      </species>
      <species id="M_22alphaHydroxycampesterol_c" name="22alpha-Hydroxy-campesterol" compartment="c" hasOnlySubstanceUnits="false" boundaryCondition="false" constant="false">
        <notes>
          <body xmlns="http://www.w3.org/1999/xhtml">
            <p>FORMULA: </p>
            <p>CHARGE: 0</p>
          </body>
        </notes>
      </species>
      <species id="M_24Methylenelophenol_c" name="24-Methylene lophenol" compartment="c" hasOnlySubstanceUnits="false" boundaryCondition="false" constant="false">
        <notes>
          <body xmlns="http://www.w3.org/1999/xhtml">
            <p>FORMULA: </p>
            <p>CHARGE: 0</p>
          </body>
        </notes>
      </species>
      <species id="M_24Methylenecholesterol_c" name="24-Methylenecholesterol" compartment="c" hasOnlySubstanceUnits="false" boundaryCondition="false" constant="false">
        <notes>
          <body xmlns="http://www.w3.org/1999/xhtml">
            <p>FORMULA: </p>
            <p>CHARGE: 0</p>
          </body>
        </notes>
      </species>
      <species id="M_24Methylenecycloartanol_c" name="24-Methylenecycloartanol" compartment="c" hasOnlySubstanceUnits="false" boundaryCondition="false" constant="false">
        <notes>
          <body xmlns="http://www.w3.org/1999/xhtml">
            <p>FORMULA: </p>
            <p>CHARGE: 0</p>
          </body>
        </notes>
      </species>
      <species id="M_2betaHydroxygibberellin1_c" name="2beta-Hydroxygibberellin 1" compartment="c" hasOnlySubstanceUnits="false" boundaryCondition="false" constant="false">
        <notes>
          <body xmlns="http://www.w3.org/1999/xhtml">
            <p>FORMULA: </p>
            <p>CHARGE: 0</p>
          </body>
        </notes>
      </species>
      <species id="M_3457Tetrahydroxy3methoxyflavone_c" name="3&apos;,4&apos;,5,7-Tetrahydroxy-3-methoxyflavone" compartment="c" hasOnlySubstanceUnits="false" boundaryCondition="false" constant="false">
        <notes>
          <body xmlns="http://www.w3.org/1999/xhtml">
            <p>FORMULA: </p>
            <p>CHARGE: 0</p>
          </body>
        </notes>
      </species>
      <species id="M_35CyclicAMP_c" name="3&apos;,5&apos;-Cyclic AMP" compartment="c" hasOnlySubstanceUnits="false" boundaryCondition="false" constant="false">
        <notes>
          <body xmlns="http://www.w3.org/1999/xhtml">
            <p>FORMULA: </p>
            <p>CHARGE: 0</p>
          </body>
        </notes>
      </species>
      <species id="M_35CyclicGMP_c" name="3&apos;,5&apos;-Cyclic GMP" compartment="c" hasOnlySubstanceUnits="false" boundaryCondition="false" constant="false">
        <notes>
          <body xmlns="http://www.w3.org/1999/xhtml">
            <p>FORMULA: </p>
            <p>CHARGE: 0</p>
          </body>
        </notes>
      </species>
      <species id="M_3aposHydroxyechinenone_c" name="3&apos;-Hydroxyechinenone" compartment="c" hasOnlySubstanceUnits="false" boundaryCondition="false" constant="false">
        <notes>
          <body xmlns="http://www.w3.org/1999/xhtml">
            <p>FORMULA: </p>
            <p>CHARGE: 0</p>
          </body>
        </notes>
      </species>
      <species id="M_3Phosphoadenylylsulfate_c" name="3&apos;-Phosphoadenylyl sulfate" compartment="c" hasOnlySubstanceUnits="false" boundaryCondition="false" constant="false">
        <notes>
          <body xmlns="http://www.w3.org/1999/xhtml">
            <p>FORMULA: </p>
            <p>CHARGE: 0</p>
          </body>
        </notes>
      </species>
      <species id="M_3Phosphoadenylylselenate_c" name="3&apos;-Phosphoadenylylselenate" compartment="c" hasOnlySubstanceUnits="false" boundaryCondition="false" constant="false">
        <notes>
          <body xmlns="http://www.w3.org/1999/xhtml">
            <p>FORMULA: </p>
            <p>CHARGE: 0</p>
          </body>
        </notes>
      </species>
      <species id="M_3345Tetrahydroxystilbene_c" name="3,3&apos;,4&apos;5-Tetrahydroxystilbene" compartment="c" hasOnlySubstanceUnits="false" boundaryCondition="false" constant="false">
        <notes>
          <body xmlns="http://www.w3.org/1999/xhtml">
            <p>FORMULA: </p>
            <p>CHARGE: 0</p>
          </body>
        </notes>
      </species>
      <species id="M_345Trihydroxystilbene_c" name="3,4&apos;,5-Trihydroxystilbene" compartment="c" hasOnlySubstanceUnits="false" boundaryCondition="false" constant="false">
        <notes>
          <body xmlns="http://www.w3.org/1999/xhtml">
            <p>FORMULA: </p>
            <p>CHARGE: 0</p>
          </body>
        </notes>
      </species>
      <species id="M_34Dihydro3hydroxy4Sglutathionylbromobenzene_c" name="3,4-Dihydro-3-hydroxy-4-S-glutathionyl bromobenzene" compartment="c" hasOnlySubstanceUnits="false" boundaryCondition="false" constant="false">
        <notes>
          <body xmlns="http://www.w3.org/1999/xhtml">
            <p>FORMULA: </p>
            <p>CHARGE: 0</p>
          </body>
        </notes>
      </species>
      <species id="M_34Dihydroxy2butanone4phosphate_c" name="3,4-Dihydroxy-2-butanone 4-phosphate" compartment="c" hasOnlySubstanceUnits="false" boundaryCondition="false" constant="false">
        <notes>
          <body xmlns="http://www.w3.org/1999/xhtml">
            <p>FORMULA: </p>
            <p>CHARGE: 0</p>
          </body>
        </notes>
      </species>
      <species id="M_34DihydroxyLphenylalanine_c" name="3,4-Dihydroxy-L-phenylalanine" compartment="c" hasOnlySubstanceUnits="false" boundaryCondition="false" constant="false">
        <notes>
          <body xmlns="http://www.w3.org/1999/xhtml">
            <p>FORMULA: </p>
            <p>CHARGE: 0</p>
          </body>
        </notes>
      </species>
      <species id="M_34Dihydroxytranscinnamate_c" name="3,4-Dihydroxy-trans-cinnamate" compartment="c" hasOnlySubstanceUnits="false" boundaryCondition="false" constant="false">
        <notes>
          <body xmlns="http://www.w3.org/1999/xhtml">
            <p>FORMULA: </p>
            <p>CHARGE: 0</p>
          </body>
        </notes>
      </species>
      <species id="M_34Dihydroxyfluorene_c" name="3,4-Dihydroxyfluorene" compartment="c" hasOnlySubstanceUnits="false" boundaryCondition="false" constant="false">
        <notes>
          <body xmlns="http://www.w3.org/1999/xhtml">
            <p>FORMULA: </p>
            <p>CHARGE: 0</p>
          </body>
        </notes>
      </species>
      <species id="M_34Dihydroxymandelaldehyde_c" name="3,4-Dihydroxymandelaldehyde" compartment="c" hasOnlySubstanceUnits="false" boundaryCondition="false" constant="false">
        <notes>
          <body xmlns="http://www.w3.org/1999/xhtml">
            <p>FORMULA: </p>
            <p>CHARGE: 0</p>
          </body>
        </notes>
      </species>
      <species id="M_34Dihydroxyphenylacetaldehyde_c" name="3,4-Dihydroxyphenylacetaldehyde" compartment="c" hasOnlySubstanceUnits="false" boundaryCondition="false" constant="false">
        <notes>
          <body xmlns="http://www.w3.org/1999/xhtml">
            <p>FORMULA: </p>
            <p>CHARGE: 0</p>
          </body>
        </notes>
      </species>
      <species id="M_34Dihydroxyphenylethyleneglycol_c" name="3,4-Dihydroxyphenylethyleneglycol" compartment="c" hasOnlySubstanceUnits="false" boundaryCondition="false" constant="false">
        <notes>
          <body xmlns="http://www.w3.org/1999/xhtml">
            <p>FORMULA: </p>
            <p>CHARGE: 0</p>
          </body>
        </notes>
      </species>
      <species id="M_34Dihydroxystyrene_c" name="3,4-Dihydroxystyrene" compartment="c" hasOnlySubstanceUnits="false" boundaryCondition="false" constant="false">
        <notes>
          <body xmlns="http://www.w3.org/1999/xhtml">
            <p>FORMULA: </p>
            <p>CHARGE: 0</p>
          </body>
        </notes>
      </species>
      <species id="M_35Dibromo4hydroxybenzonitrile_c" name="3,5-Dibromo-4-hydroxybenzonitrile" compartment="c" hasOnlySubstanceUnits="false" boundaryCondition="false" constant="false">
        <notes>
          <body xmlns="http://www.w3.org/1999/xhtml">
            <p>FORMULA: </p>
            <p>CHARGE: 0</p>
          </body>
        </notes>
      </species>
      <species id="M_368Trimethylallantoin_c" name="3,6,8-Trimethylallantoin" compartment="c" hasOnlySubstanceUnits="false" boundaryCondition="false" constant="false">
        <notes>
          <body xmlns="http://www.w3.org/1999/xhtml">
            <p>FORMULA: </p>
            <p>CHARGE: 0</p>
          </body>
        </notes>
      </species>
      <species id="M_36Nonadienal_c" name="3,6-Nonadienal" compartment="c" hasOnlySubstanceUnits="false" boundaryCondition="false" constant="false">
        <notes>
          <body xmlns="http://www.w3.org/1999/xhtml">
            <p>FORMULA: </p>
            <p>CHARGE: 0</p>
          </body>
        </notes>
      </species>
      <species id="M_37Dimethyluricacid_c" name="3,7-Dimethyluric acid" compartment="c" hasOnlySubstanceUnits="false" boundaryCondition="false" constant="false">
        <notes>
          <body xmlns="http://www.w3.org/1999/xhtml">
            <p>FORMULA: </p>
            <p>CHARGE: 0</p>
          </body>
        </notes>
      </species>
      <species id="M_32Aminoethyl1Hindol5ol_c" name="3-(2-Aminoethyl)-1H-indol-5-ol" compartment="c" hasOnlySubstanceUnits="false" boundaryCondition="false" constant="false">
        <notes>
          <body xmlns="http://www.w3.org/1999/xhtml">
            <p>FORMULA: </p>
            <p>CHARGE: 0</p>
          </body>
        </notes>
      </species>
      <species id="M_34Hydroxyphenylpyruvate_c" name="3-(4-Hydroxyphenyl)pyruvate" compartment="c" hasOnlySubstanceUnits="false" boundaryCondition="false" constant="false">
        <notes>
          <body xmlns="http://www.w3.org/1999/xhtml">
            <p>FORMULA: </p>
            <p>CHARGE: 0</p>
          </body>
        </notes>
      </species>
      <species id="M_3Imidazol4yl2oxopropylphosphate_c" name="3-(Imidazol-4-yl)-2-oxopropyl phosphate" compartment="c" hasOnlySubstanceUnits="false" boundaryCondition="false" constant="false">
        <notes>
          <body xmlns="http://www.w3.org/1999/xhtml">
            <p>FORMULA: </p>
            <p>CHARGE: 0</p>
          </body>
        </notes>
      </species>
      <species id="M_3Aminoisobutanoate_c" name="3-Aminoisobutanoate" compartment="c" hasOnlySubstanceUnits="false" boundaryCondition="false" constant="false">
        <notes>
          <body xmlns="http://www.w3.org/1999/xhtml">
            <p>FORMULA: </p>
            <p>CHARGE: 0</p>
          </body>
        </notes>
      </species>
      <species id="M_3Butyn1al_c" name="3-Butyn-1-al" compartment="c" hasOnlySubstanceUnits="false" boundaryCondition="false" constant="false">
        <notes>
          <body xmlns="http://www.w3.org/1999/xhtml">
            <p>FORMULA: </p>
            <p>CHARGE: 0</p>
          </body>
        </notes>
      </species>
      <species id="M_3Butynoate_c" name="3-Butynoate" compartment="c" hasOnlySubstanceUnits="false" boundaryCondition="false" constant="false">
        <notes>
          <body xmlns="http://www.w3.org/1999/xhtml">
            <p>FORMULA: </p>
            <p>CHARGE: 0</p>
          </body>
        </notes>
      </species>
      <species id="M_3Carbamoyl2phenylpropionaldehyde_c" name="3-Carbamoyl-2-phenylpropionaldehyde" compartment="c" hasOnlySubstanceUnits="false" boundaryCondition="false" constant="false">
        <notes>
          <body xmlns="http://www.w3.org/1999/xhtml">
            <p>FORMULA: </p>
            <p>CHARGE: 0</p>
          </body>
        </notes>
      </species>
      <species id="M_3Carboxy1hydroxypropylThPP_m" name="3-Carboxy-1-hydroxypropyl-ThPP" compartment="m" hasOnlySubstanceUnits="false" boundaryCondition="false" constant="false">
        <notes>
          <body xmlns="http://www.w3.org/1999/xhtml">
            <p>FORMULA: </p>
            <p>CHARGE: 0</p>
          </body>
        </notes>
      </species>
      <species id="M_3CyanoLalanine_c" name="3-Cyano-L-alanine" compartment="c" hasOnlySubstanceUnits="false" boundaryCondition="false" constant="false">
        <notes>
          <body xmlns="http://www.w3.org/1999/xhtml">
            <p>FORMULA: </p>
            <p>CHARGE: 0</p>
          </body>
        </notes>
      </species>
      <species id="M_3DGlucosyl12diacylglycerol_c" name="3-D-Glucosyl-1,2-diacylglycerol" compartment="c" hasOnlySubstanceUnits="false" boundaryCondition="false" constant="false">
        <notes>
          <body xmlns="http://www.w3.org/1999/xhtml">
            <p>FORMULA: </p>
            <p>CHARGE: 0</p>
          </body>
        </notes>
      </species>
      <species id="M_3Dehydro6deoxoteasterone_c" name="3-Dehydro-6-deoxoteasterone" compartment="c" hasOnlySubstanceUnits="false" boundaryCondition="false" constant="false">
        <notes>
          <body xmlns="http://www.w3.org/1999/xhtml">
            <p>FORMULA: </p>
            <p>CHARGE: 0</p>
          </body>
        </notes>
      </species>
      <species id="M_3Dehydroquinate_c" name="3-Dehydroquinate" compartment="c" hasOnlySubstanceUnits="false" boundaryCondition="false" constant="false">
        <notes>
          <body xmlns="http://www.w3.org/1999/xhtml">
            <p>FORMULA: </p>
            <p>CHARGE: 0</p>
          </body>
        </notes>
      </species>
      <species id="M_3Dehydroshikimate_c" name="3-Dehydroshikimate" compartment="c" hasOnlySubstanceUnits="false" boundaryCondition="false" constant="false">
        <notes>
          <body xmlns="http://www.w3.org/1999/xhtml">
            <p>FORMULA: </p>
            <p>CHARGE: 0</p>
          </body>
        </notes>
      </species>
      <species id="M_3Dehydrosphinganine_c" name="3-Dehydrosphinganine" compartment="c" hasOnlySubstanceUnits="false" boundaryCondition="false" constant="false">
        <notes>
          <body xmlns="http://www.w3.org/1999/xhtml">
            <p>FORMULA: </p>
            <p>CHARGE: 0</p>
          </body>
        </notes>
      </species>
      <species id="M_3Dehydroteasterone_c" name="3-Dehydroteasterone" compartment="c" hasOnlySubstanceUnits="false" boundaryCondition="false" constant="false">
        <notes>
          <body xmlns="http://www.w3.org/1999/xhtml">
            <p>FORMULA: </p>
            <p>CHARGE: 0</p>
          </body>
        </notes>
      </species>
      <species id="M_3DeoxyDmannooctulosonate8phosphate_c" name="3-Deoxy-D-manno-octulosonate 8-phosphate" compartment="c" hasOnlySubstanceUnits="false" boundaryCondition="false" constant="false">
        <notes>
          <body xmlns="http://www.w3.org/1999/xhtml">
            <p>FORMULA: </p>
            <p>CHARGE: 0</p>
          </body>
        </notes>
      </species>
      <species id="M_3DeoxyDmannooctulosonate_c" name="3-Deoxy-D-manno-octulosonate" compartment="c" hasOnlySubstanceUnits="false" boundaryCondition="false" constant="false">
        <notes>
          <body xmlns="http://www.w3.org/1999/xhtml">
            <p>FORMULA: </p>
            <p>CHARGE: 0</p>
          </body>
        </notes>
      </species>
      <species id="M_3DeoxyDmannooctulosonyllipidIV_c" name="3-Deoxy-D-manno-octulosonyl-lipid IV(A)" compartment="c" hasOnlySubstanceUnits="false" boundaryCondition="false" constant="false">
        <notes>
          <body xmlns="http://www.w3.org/1999/xhtml">
            <p>FORMULA: </p>
            <p>CHARGE: 0</p>
          </body>
        </notes>
      </species>
      <species id="M_3Hexaprenyl45dihydroxybenzoate_c" name="3-Hexaprenyl-4,5-dihydroxybenzoate" compartment="c" hasOnlySubstanceUnits="false" boundaryCondition="false" constant="false">
        <notes>
          <body xmlns="http://www.w3.org/1999/xhtml">
            <p>FORMULA: </p>
            <p>CHARGE: 0</p>
          </body>
        </notes>
      </species>
      <species id="M_3Hexaprenyl4hydroxy5methoxybenzoate_c" name="3-Hexaprenyl-4-hydroxy-5-methoxybenzoate" compartment="c" hasOnlySubstanceUnits="false" boundaryCondition="false" constant="false">
        <notes>
          <body xmlns="http://www.w3.org/1999/xhtml">
            <p>FORMULA: </p>
            <p>CHARGE: 0</p>
          </body>
        </notes>
      </species>
      <species id="M_3Hexaprenyl4hydroxybenzoate_c" name="3-Hexaprenyl-4-hydroxybenzoate" compartment="c" hasOnlySubstanceUnits="false" boundaryCondition="false" constant="false">
        <notes>
          <body xmlns="http://www.w3.org/1999/xhtml">
            <p>FORMULA: </p>
            <p>CHARGE: 0</p>
          </body>
        </notes>
      </species>
      <species id="M_3Hexenal_c" name="3-Hexenal" compartment="c" hasOnlySubstanceUnits="false" boundaryCondition="false" constant="false">
        <notes>
          <body xmlns="http://www.w3.org/1999/xhtml">
            <p>FORMULA: </p>
            <p>CHARGE: 0</p>
          </body>
        </notes>
      </species>
      <species id="M_3Hydroxy26dimethyl5methyleneheptanoylCoA_c" name="3-Hydroxy-2,6-dimethyl-5-methylene-heptanoyl-CoA" compartment="c" hasOnlySubstanceUnits="false" boundaryCondition="false" constant="false">
        <notes>
          <body xmlns="http://www.w3.org/1999/xhtml">
            <p>FORMULA: </p>
            <p>CHARGE: 0</p>
          </body>
        </notes>
      </species>
      <species id="M_3Hydroxy3methyl2oxobutanoicacid_c" name="3-Hydroxy-3-methyl-2-oxobutanoic acid" compartment="c" hasOnlySubstanceUnits="false" boundaryCondition="false" constant="false">
        <notes>
          <body xmlns="http://www.w3.org/1999/xhtml">
            <p>FORMULA: </p>
            <p>CHARGE: 0</p>
          </body>
        </notes>
      </species>
      <species id="M_3Hydroxy5methylhex4enoylCoA_c" name="3-Hydroxy-5-methylhex-4-enoyl-CoA" compartment="c" hasOnlySubstanceUnits="false" boundaryCondition="false" constant="false">
        <notes>
          <body xmlns="http://www.w3.org/1999/xhtml">
            <p>FORMULA: </p>
            <p>CHARGE: 0</p>
          </body>
        </notes>
      </species>
      <species id="M_3HydroxyLkynurenine_c" name="3-Hydroxy-L-kynurenine" compartment="c" hasOnlySubstanceUnits="false" boundaryCondition="false" constant="false">
        <notes>
          <body xmlns="http://www.w3.org/1999/xhtml">
            <p>FORMULA: </p>
            <p>CHARGE: 0</p>
          </body>
        </notes>
      </species>
      <species id="M_3HydroxyN6N6N6trimethylLlysine_c" name="3-Hydroxy-N6,N6,N6-trimethyl-L-lysine" compartment="c" hasOnlySubstanceUnits="false" boundaryCondition="false" constant="false">
        <notes>
          <body xmlns="http://www.w3.org/1999/xhtml">
            <p>FORMULA: </p>
            <p>CHARGE: 0</p>
          </body>
        </notes>
      </species>
      <species id="M_3HydroxyOPC4CoA_c" name="3-Hydroxy-OPC4-CoA" compartment="c" hasOnlySubstanceUnits="false" boundaryCondition="false" constant="false">
        <notes>
          <body xmlns="http://www.w3.org/1999/xhtml">
            <p>FORMULA: </p>
            <p>CHARGE: 0</p>
          </body>
        </notes>
      </species>
      <species id="M_3HydroxyOPC6CoA_c" name="3-Hydroxy-OPC6-CoA" compartment="c" hasOnlySubstanceUnits="false" boundaryCondition="false" constant="false">
        <notes>
          <body xmlns="http://www.w3.org/1999/xhtml">
            <p>FORMULA: </p>
            <p>CHARGE: 0</p>
          </body>
        </notes>
      </species>
      <species id="M_3HydroxyOPC8CoA_c" name="3-Hydroxy-OPC8-CoA" compartment="c" hasOnlySubstanceUnits="false" boundaryCondition="false" constant="false">
        <notes>
          <body xmlns="http://www.w3.org/1999/xhtml">
            <p>FORMULA: </p>
            <p>CHARGE: 0</p>
          </body>
        </notes>
      </species>
      <species id="M_3Hydroxyanthranilate_c" name="3-Hydroxyanthranilate" compartment="c" hasOnlySubstanceUnits="false" boundaryCondition="false" constant="false">
        <notes>
          <body xmlns="http://www.w3.org/1999/xhtml">
            <p>FORMULA: </p>
            <p>CHARGE: 0</p>
          </body>
        </notes>
      </species>
      <species id="M_3HydroxybutanoylCoA_c" name="3-Hydroxybutanoyl-CoA" compartment="c" hasOnlySubstanceUnits="false" boundaryCondition="false" constant="false">
        <notes>
          <body xmlns="http://www.w3.org/1999/xhtml">
            <p>FORMULA: </p>
            <p>CHARGE: 0</p>
          </body>
        </notes>
      </species>
      <species id="M_3Hydroxyechinenone_c" name="3-Hydroxyechinenone" compartment="c" hasOnlySubstanceUnits="false" boundaryCondition="false" constant="false">
        <notes>
          <body xmlns="http://www.w3.org/1999/xhtml">
            <p>FORMULA: </p>
            <p>CHARGE: 0</p>
          </body>
        </notes>
      </species>
      <species id="M_3HydroxyisovalerylCoA_c" name="3-Hydroxyisovaleryl-CoA" compartment="c" hasOnlySubstanceUnits="false" boundaryCondition="false" constant="false">
        <notes>
          <body xmlns="http://www.w3.org/1999/xhtml">
            <p>FORMULA: </p>
            <p>CHARGE: 0</p>
          </body>
        </notes>
      </species>
      <species id="M_3Hydroxykynurenamine_c" name="3-Hydroxykynurenamine" compartment="c" hasOnlySubstanceUnits="false" boundaryCondition="false" constant="false">
        <notes>
          <body xmlns="http://www.w3.org/1999/xhtml">
            <p>FORMULA: </p>
            <p>CHARGE: 0</p>
          </body>
        </notes>
      </species>
      <species id="M_3HydroxyoctadecanoylCoA_c" name="3-Hydroxyoctadecanoyl-CoA" compartment="c" hasOnlySubstanceUnits="false" boundaryCondition="false" constant="false">
        <notes>
          <body xmlns="http://www.w3.org/1999/xhtml">
            <p>FORMULA: </p>
            <p>CHARGE: 0</p>
          </body>
        </notes>
      </species>
      <species id="M_3Hydroxyoctadecanoylacp_c" name="3-Hydroxyoctadecanoyl-[acp]" compartment="c" hasOnlySubstanceUnits="false" boundaryCondition="false" constant="false">
        <notes>
          <body xmlns="http://www.w3.org/1999/xhtml">
            <p>FORMULA: </p>
            <p>CHARGE: 0</p>
          </body>
        </notes>
      </species>
      <species id="M_3HydroxypimeloylCoA_c" name="3-Hydroxypimeloyl-CoA" compartment="c" hasOnlySubstanceUnits="false" boundaryCondition="false" constant="false">
        <notes>
          <body xmlns="http://www.w3.org/1999/xhtml">
            <p>FORMULA: </p>
            <p>CHARGE: 0</p>
          </body>
        </notes>
      </species>
      <species id="M_3HydroxypropionylCoA_c" name="3-Hydroxypropionyl-CoA" compartment="c" hasOnlySubstanceUnits="false" boundaryCondition="false" constant="false">
        <notes>
          <body xmlns="http://www.w3.org/1999/xhtml">
            <p>FORMULA: </p>
            <p>CHARGE: 0</p>
          </body>
        </notes>
      </species>
      <species id="M_3Indoleacetonitrile_c" name="3-Indoleacetonitrile" compartment="c" hasOnlySubstanceUnits="false" boundaryCondition="false" constant="false">
        <notes>
          <body xmlns="http://www.w3.org/1999/xhtml">
            <p>FORMULA: </p>
            <p>CHARGE: 0</p>
          </body>
        </notes>
      </species>
      <species id="M_3Isopropylbut3enoicacid_c" name="3-Isopropylbut-3-enoic acid" compartment="c" hasOnlySubstanceUnits="false" boundaryCondition="false" constant="false">
        <notes>
          <body xmlns="http://www.w3.org/1999/xhtml">
            <p>FORMULA: </p>
            <p>CHARGE: 0</p>
          </body>
        </notes>
      </species>
      <species id="M_3Isopropylbut3enoylCoA_c" name="3-Isopropylbut-3-enoyl-CoA" compartment="c" hasOnlySubstanceUnits="false" boundaryCondition="false" constant="false">
        <notes>
          <body xmlns="http://www.w3.org/1999/xhtml">
            <p>FORMULA: </p>
            <p>CHARGE: 0</p>
          </body>
        </notes>
      </species>
      <species id="M_3KetobetaDgalactose_c" name="3-Keto-beta-D-galactose" compartment="c" hasOnlySubstanceUnits="false" boundaryCondition="false" constant="false">
        <notes>
          <body xmlns="http://www.w3.org/1999/xhtml">
            <p>FORMULA: </p>
            <p>CHARGE: 0</p>
          </body>
        </notes>
      </species>
      <species id="M_3Ketolactose_c" name="3-Ketolactose" compartment="c" hasOnlySubstanceUnits="false" boundaryCondition="false" constant="false">
        <notes>
          <body xmlns="http://www.w3.org/1999/xhtml">
            <p>FORMULA: </p>
            <p>CHARGE: 0</p>
          </body>
        </notes>
      </species>
      <species id="M_3Mercaptolactate_c" name="3-Mercaptolactate" compartment="c" hasOnlySubstanceUnits="false" boundaryCondition="false" constant="false">
        <notes>
          <body xmlns="http://www.w3.org/1999/xhtml">
            <p>FORMULA: </p>
            <p>CHARGE: 0</p>
          </body>
        </notes>
      </species>
      <species id="M_3Methoxyanthranilate_c" name="3-Methoxyanthranilate" compartment="c" hasOnlySubstanceUnits="false" boundaryCondition="false" constant="false">
        <notes>
          <body xmlns="http://www.w3.org/1999/xhtml">
            <p>FORMULA: </p>
            <p>CHARGE: 0</p>
          </body>
        </notes>
      </species>
      <species id="M_3Methoxyapigenin_c" name="3-Methoxyapigenin" compartment="c" hasOnlySubstanceUnits="false" boundaryCondition="false" constant="false">
        <notes>
          <body xmlns="http://www.w3.org/1999/xhtml">
            <p>FORMULA: </p>
            <p>CHARGE: 0</p>
          </body>
        </notes>
      </species>
      <species id="M_3Methyl1hydroxybutylThPP_c" name="3-Methyl-1-hydroxybutyl-ThPP" compartment="c" hasOnlySubstanceUnits="false" boundaryCondition="false" constant="false">
        <notes>
          <body xmlns="http://www.w3.org/1999/xhtml">
            <p>FORMULA: </p>
            <p>CHARGE: 0</p>
          </body>
        </notes>
      </species>
      <species id="M_3Methyl2oxobutanoicacid_c" name="3-Methyl-2-oxobutanoic acid" compartment="c" hasOnlySubstanceUnits="false" boundaryCondition="false" constant="false">
        <notes>
          <body xmlns="http://www.w3.org/1999/xhtml">
            <p>FORMULA: </p>
            <p>CHARGE: 0</p>
          </body>
        </notes>
      </species>
      <species id="M_3Methyl2oxopentanoate_c" name="3-Methyl-2-oxopentanoate" compartment="c" hasOnlySubstanceUnits="false" boundaryCondition="false" constant="false">
        <notes>
          <body xmlns="http://www.w3.org/1999/xhtml">
            <p>FORMULA: </p>
            <p>CHARGE: 0</p>
          </body>
        </notes>
      </species>
      <species id="M_3MethylbutanoylCoA_c" name="3-Methylbutanoyl-CoA" compartment="c" hasOnlySubstanceUnits="false" boundaryCondition="false" constant="false">
        <notes>
          <body xmlns="http://www.w3.org/1999/xhtml">
            <p>FORMULA: </p>
            <p>CHARGE: 0</p>
          </body>
        </notes>
      </species>
      <species id="M_3MethylcrotonylCoA_c" name="3-Methylcrotonyl-CoA" compartment="c" hasOnlySubstanceUnits="false" boundaryCondition="false" constant="false">
        <notes>
          <body xmlns="http://www.w3.org/1999/xhtml">
            <p>FORMULA: </p>
            <p>CHARGE: 0</p>
          </body>
        </notes>
      </species>
      <species id="M_3MethylglutaconylCoA_c" name="3-Methylglutaconyl-CoA" compartment="c" hasOnlySubstanceUnits="false" boundaryCondition="false" constant="false">
        <notes>
          <body xmlns="http://www.w3.org/1999/xhtml">
            <p>FORMULA: </p>
            <p>CHARGE: 0</p>
          </body>
        </notes>
      </species>
      <species id="M_3OxoOPC4CoA_c" name="3-Oxo-OPC4-CoA" compartment="c" hasOnlySubstanceUnits="false" boundaryCondition="false" constant="false">
        <notes>
          <body xmlns="http://www.w3.org/1999/xhtml">
            <p>FORMULA: </p>
            <p>CHARGE: 0</p>
          </body>
        </notes>
      </species>
      <species id="M_3OxoOPC6CoA_c" name="3-Oxo-OPC6-CoA" compartment="c" hasOnlySubstanceUnits="false" boundaryCondition="false" constant="false">
        <notes>
          <body xmlns="http://www.w3.org/1999/xhtml">
            <p>FORMULA: </p>
            <p>CHARGE: 0</p>
          </body>
        </notes>
      </species>
      <species id="M_3OxoOPC8CoA_c" name="3-Oxo-OPC8-CoA" compartment="c" hasOnlySubstanceUnits="false" boundaryCondition="false" constant="false">
        <notes>
          <body xmlns="http://www.w3.org/1999/xhtml">
            <p>FORMULA: </p>
            <p>CHARGE: 0</p>
          </body>
        </notes>
      </species>
      <species id="M_3OxoadipylCoA_c" name="3-Oxoadipyl-CoA" compartment="c" hasOnlySubstanceUnits="false" boundaryCondition="false" constant="false">
        <notes>
          <body xmlns="http://www.w3.org/1999/xhtml">
            <p>FORMULA: </p>
            <p>CHARGE: 0</p>
          </body>
        </notes>
      </species>
      <species id="M_3OxodecanoylCoA_x" name="3-Oxodecanoyl-CoA" compartment="x" hasOnlySubstanceUnits="false" boundaryCondition="false" constant="false">
        <notes>
          <body xmlns="http://www.w3.org/1999/xhtml">
            <p>FORMULA: </p>
            <p>CHARGE: 0</p>
          </body>
        </notes>
      </species>
      <species id="M_3Oxodecanoylacp_c" name="3-Oxodecanoyl-[acp]" compartment="c" hasOnlySubstanceUnits="false" boundaryCondition="false" constant="false">
        <notes>
          <body xmlns="http://www.w3.org/1999/xhtml">
            <p>FORMULA: </p>
            <p>CHARGE: 0</p>
          </body>
        </notes>
      </species>
      <species id="M_3Oxodecanoylacp_p" name="3-Oxodecanoyl-[acp]" compartment="p" hasOnlySubstanceUnits="false" boundaryCondition="false" constant="false">
        <notes>
          <body xmlns="http://www.w3.org/1999/xhtml">
            <p>FORMULA: </p>
            <p>CHARGE: 0</p>
          </body>
        </notes>
      </species>
      <species id="M_3OxododecanoylCoA_x" name="3-Oxododecanoyl-CoA" compartment="x" hasOnlySubstanceUnits="false" boundaryCondition="false" constant="false">
        <notes>
          <body xmlns="http://www.w3.org/1999/xhtml">
            <p>FORMULA: </p>
            <p>CHARGE: 0</p>
          </body>
        </notes>
      </species>
      <species id="M_3Oxododecanoylacp_c" name="3-Oxododecanoyl-[acp]" compartment="c" hasOnlySubstanceUnits="false" boundaryCondition="false" constant="false">
        <notes>
          <body xmlns="http://www.w3.org/1999/xhtml">
            <p>FORMULA: </p>
            <p>CHARGE: 0</p>
          </body>
        </notes>
      </species>
      <species id="M_3Oxododecanoylacp_p" name="3-Oxododecanoyl-[acp]" compartment="p" hasOnlySubstanceUnits="false" boundaryCondition="false" constant="false">
        <notes>
          <body xmlns="http://www.w3.org/1999/xhtml">
            <p>FORMULA: </p>
            <p>CHARGE: 0</p>
          </body>
        </notes>
      </species>
      <species id="M_3Oxohexadecanoylacp_c" name="3-Oxohexadecanoyl-[acp]" compartment="c" hasOnlySubstanceUnits="false" boundaryCondition="false" constant="false">
        <notes>
          <body xmlns="http://www.w3.org/1999/xhtml">
            <p>FORMULA: </p>
            <p>CHARGE: 0</p>
          </body>
        </notes>
      </species>
      <species id="M_3Oxohexadecanoylacp_p" name="3-Oxohexadecanoyl-[acp]" compartment="p" hasOnlySubstanceUnits="false" boundaryCondition="false" constant="false">
        <notes>
          <body xmlns="http://www.w3.org/1999/xhtml">
            <p>FORMULA: </p>
            <p>CHARGE: 0</p>
          </body>
        </notes>
      </species>
      <species id="M_3OxohexanoylCoA_x" name="3-Oxohexanoyl-CoA" compartment="x" hasOnlySubstanceUnits="false" boundaryCondition="false" constant="false">
        <notes>
          <body xmlns="http://www.w3.org/1999/xhtml">
            <p>FORMULA: </p>
            <p>CHARGE: 0</p>
          </body>
        </notes>
      </species>
      <species id="M_3Oxohexanoylacp_c" name="3-Oxohexanoyl-[acp]" compartment="c" hasOnlySubstanceUnits="false" boundaryCondition="false" constant="false">
        <notes>
          <body xmlns="http://www.w3.org/1999/xhtml">
            <p>FORMULA: </p>
            <p>CHARGE: 0</p>
          </body>
        </notes>
      </species>
      <species id="M_3Oxohexanoylacp_p" name="3-Oxohexanoyl-[acp]" compartment="p" hasOnlySubstanceUnits="false" boundaryCondition="false" constant="false">
        <notes>
          <body xmlns="http://www.w3.org/1999/xhtml">
            <p>FORMULA: </p>
            <p>CHARGE: 0</p>
          </body>
        </notes>
      </species>
      <species id="M_3OxooctanoylCoA_x" name="3-Oxooctanoyl-CoA" compartment="x" hasOnlySubstanceUnits="false" boundaryCondition="false" constant="false">
        <notes>
          <body xmlns="http://www.w3.org/1999/xhtml">
            <p>FORMULA: </p>
            <p>CHARGE: 0</p>
          </body>
        </notes>
      </species>
      <species id="M_3Oxooctanoylacp_c" name="3-Oxooctanoyl-[acp]" compartment="c" hasOnlySubstanceUnits="false" boundaryCondition="false" constant="false">
        <notes>
          <body xmlns="http://www.w3.org/1999/xhtml">
            <p>FORMULA: </p>
            <p>CHARGE: 0</p>
          </body>
        </notes>
      </species>
      <species id="M_3Oxooctanoylacp_p" name="3-Oxooctanoyl-[acp]" compartment="p" hasOnlySubstanceUnits="false" boundaryCondition="false" constant="false">
        <notes>
          <body xmlns="http://www.w3.org/1999/xhtml">
            <p>FORMULA: </p>
            <p>CHARGE: 0</p>
          </body>
        </notes>
      </species>
      <species id="M_3OxopalmitoylCoA_x" name="3-Oxopalmitoyl-CoA" compartment="x" hasOnlySubstanceUnits="false" boundaryCondition="false" constant="false">
        <notes>
          <body xmlns="http://www.w3.org/1999/xhtml">
            <p>FORMULA: </p>
            <p>CHARGE: 0</p>
          </body>
        </notes>
      </species>
      <species id="M_3OxopimeloylCoA_c" name="3-Oxopimeloyl-CoA" compartment="c" hasOnlySubstanceUnits="false" boundaryCondition="false" constant="false">
        <notes>
          <body xmlns="http://www.w3.org/1999/xhtml">
            <p>FORMULA: </p>
            <p>CHARGE: 0</p>
          </body>
        </notes>
      </species>
      <species id="M_3Oxopropanoate_c" name="3-Oxopropanoate" compartment="c" hasOnlySubstanceUnits="false" boundaryCondition="false" constant="false">
        <notes>
          <body xmlns="http://www.w3.org/1999/xhtml">
            <p>FORMULA: </p>
            <p>CHARGE: 0</p>
          </body>
        </notes>
      </species>
      <species id="M_3OxostearoylCoA_c" name="3-Oxostearoyl-CoA" compartment="c" hasOnlySubstanceUnits="false" boundaryCondition="false" constant="false">
        <notes>
          <body xmlns="http://www.w3.org/1999/xhtml">
            <p>FORMULA: </p>
            <p>CHARGE: 0</p>
          </body>
        </notes>
      </species>
      <species id="M_3Oxostearoylacp_c" name="3-Oxostearoyl-[acp]" compartment="c" hasOnlySubstanceUnits="false" boundaryCondition="false" constant="false">
        <notes>
          <body xmlns="http://www.w3.org/1999/xhtml">
            <p>FORMULA: </p>
            <p>CHARGE: 0</p>
          </body>
        </notes>
      </species>
      <species id="M_3OxotetradecanoylCoA_x" name="3-Oxotetradecanoyl-CoA" compartment="x" hasOnlySubstanceUnits="false" boundaryCondition="false" constant="false">
        <notes>
          <body xmlns="http://www.w3.org/1999/xhtml">
            <p>FORMULA: </p>
            <p>CHARGE: 0</p>
          </body>
        </notes>
      </species>
      <species id="M_3Oxotetradecanoylacp_c" name="3-Oxotetradecanoyl-[acp]" compartment="c" hasOnlySubstanceUnits="false" boundaryCondition="false" constant="false">
        <notes>
          <body xmlns="http://www.w3.org/1999/xhtml">
            <p>FORMULA: </p>
            <p>CHARGE: 0</p>
          </body>
        </notes>
      </species>
      <species id="M_3Oxotetradecanoylacp_p" name="3-Oxotetradecanoyl-[acp]" compartment="p" hasOnlySubstanceUnits="false" boundaryCondition="false" constant="false">
        <notes>
          <body xmlns="http://www.w3.org/1999/xhtml">
            <p>FORMULA: </p>
            <p>CHARGE: 0</p>
          </body>
        </notes>
      </species>
      <species id="M_3PhosphoDglycerate_c" name="3-Phospho-D-glycerate" compartment="c" hasOnlySubstanceUnits="false" boundaryCondition="false" constant="false">
        <notes>
          <body xmlns="http://www.w3.org/1999/xhtml">
            <p>FORMULA: </p>
            <p>CHARGE: 0</p>
          </body>
        </notes>
      </species>
      <species id="M_3PhosphoDglycerate_p" name="3-Phospho-D-glycerate" compartment="p" hasOnlySubstanceUnits="false" boundaryCondition="false" constant="false">
        <notes>
          <body xmlns="http://www.w3.org/1999/xhtml">
            <p>FORMULA: </p>
            <p>CHARGE: 0</p>
          </body>
        </notes>
      </species>
      <species id="M_3PhosphoDglyceroylphosphate_c" name="3-Phospho-D-glyceroyl phosphate" compartment="c" hasOnlySubstanceUnits="false" boundaryCondition="false" constant="false">
        <notes>
          <body xmlns="http://www.w3.org/1999/xhtml">
            <p>FORMULA: </p>
            <p>CHARGE: 0</p>
          </body>
        </notes>
      </species>
      <species id="M_3PhosphoDglyceroylphosphate_p" name="3-Phospho-D-glyceroyl phosphate" compartment="p" hasOnlySubstanceUnits="false" boundaryCondition="false" constant="false">
        <notes>
          <body xmlns="http://www.w3.org/1999/xhtml">
            <p>FORMULA: </p>
            <p>CHARGE: 0</p>
          </body>
        </notes>
      </species>
      <species id="M_3Phosphonooxypyruvate_c" name="3-Phosphonooxypyruvate" compartment="c" hasOnlySubstanceUnits="false" boundaryCondition="false" constant="false">
        <notes>
          <body xmlns="http://www.w3.org/1999/xhtml">
            <p>FORMULA: </p>
            <p>CHARGE: 0</p>
          </body>
        </notes>
      </species>
      <species id="M_3Phosphonopyruvate_c" name="3-Phosphonopyruvate" compartment="c" hasOnlySubstanceUnits="false" boundaryCondition="false" constant="false">
        <notes>
          <body xmlns="http://www.w3.org/1999/xhtml">
            <p>FORMULA: </p>
            <p>CHARGE: 0</p>
          </body>
        </notes>
      </species>
      <species id="M_3SulfinoLalanine_c" name="3-Sulfino-L-alanine" compartment="c" hasOnlySubstanceUnits="false" boundaryCondition="false" constant="false">
        <notes>
          <body xmlns="http://www.w3.org/1999/xhtml">
            <p>FORMULA: </p>
            <p>CHARGE: 0</p>
          </body>
        </notes>
      </species>
      <species id="M_3Sulfinylpyruvate_c" name="3-Sulfinylpyruvate" compartment="c" hasOnlySubstanceUnits="false" boundaryCondition="false" constant="false">
        <notes>
          <body xmlns="http://www.w3.org/1999/xhtml">
            <p>FORMULA: </p>
            <p>CHARGE: 0</p>
          </body>
        </notes>
      </species>
      <species id="M_3Sulfopyruvate_c" name="3-Sulfopyruvate" compartment="c" hasOnlySubstanceUnits="false" boundaryCondition="false" constant="false">
        <notes>
          <body xmlns="http://www.w3.org/1999/xhtml">
            <p>FORMULA: </p>
            <p>CHARGE: 0</p>
          </body>
        </notes>
      </species>
      <species id="M_3Ureidoisobutyrate_c" name="3-Ureidoisobutyrate" compartment="c" hasOnlySubstanceUnits="false" boundaryCondition="false" constant="false">
        <notes>
          <body xmlns="http://www.w3.org/1999/xhtml">
            <p>FORMULA: </p>
            <p>CHARGE: 0</p>
          </body>
        </notes>
      </species>
      <species id="M_3Ureidopropionate_c" name="3-Ureidopropionate" compartment="c" hasOnlySubstanceUnits="false" boundaryCondition="false" constant="false">
        <notes>
          <body xmlns="http://www.w3.org/1999/xhtml">
            <p>FORMULA: </p>
            <p>CHARGE: 0</p>
          </body>
        </notes>
      </species>
      <species id="M_3alphaStrictosidine_c" name="3-alpha(S)-Strictosidine" compartment="c" hasOnlySubstanceUnits="false" boundaryCondition="false" constant="false">
        <notes>
          <body xmlns="http://www.w3.org/1999/xhtml">
            <p>FORMULA: </p>
            <p>CHARGE: 0</p>
          </body>
        </notes>
      </species>
      <species id="M_3betaDGalactosylsnglycerol_c" name="3-beta-D-Galactosyl-sn-glycerol" compartment="c" hasOnlySubstanceUnits="false" boundaryCondition="false" constant="false">
        <notes>
          <body xmlns="http://www.w3.org/1999/xhtml">
            <p>FORMULA: </p>
            <p>CHARGE: 0</p>
          </body>
        </notes>
      </species>
      <species id="M_3alpha21Dihydroxy5betapregnane1120dione_c" name="3alpha,21-Dihydroxy-5beta-pregnane-11,20-dione" compartment="c" hasOnlySubstanceUnits="false" boundaryCondition="false" constant="false">
        <notes>
          <body xmlns="http://www.w3.org/1999/xhtml">
            <p>FORMULA: </p>
            <p>CHARGE: 0</p>
          </body>
        </notes>
      </species>
      <species id="M_3alpha7alpha12alphaTrihydroxy5beta24oxocholestanoylCoA_c" name="3alpha,7alpha,12alpha-Trihydroxy-5beta-24-oxocholestanoyl-CoA" compartment="c" hasOnlySubstanceUnits="false" boundaryCondition="false" constant="false">
        <notes>
          <body xmlns="http://www.w3.org/1999/xhtml">
            <p>FORMULA: </p>
            <p>CHARGE: 0</p>
          </body>
        </notes>
      </species>
      <species id="M_3alpha7alpha12alphaTrihydroxy5betacholest24enoylCoA_c" name="3alpha,7alpha,12alpha-Trihydroxy-5beta-cholest-24-enoyl-CoA" compartment="c" hasOnlySubstanceUnits="false" boundaryCondition="false" constant="false">
        <notes>
          <body xmlns="http://www.w3.org/1999/xhtml">
            <p>FORMULA: </p>
            <p>CHARGE: 0</p>
          </body>
        </notes>
      </species>
      <species id="M_3alpha7alpha12alphaTrihydroxy5betacholestanoylCoA_c" name="3alpha,7alpha,12alpha-Trihydroxy-5beta-cholestanoyl-CoA" compartment="c" hasOnlySubstanceUnits="false" boundaryCondition="false" constant="false">
        <notes>
          <body xmlns="http://www.w3.org/1999/xhtml">
            <p>FORMULA: </p>
            <p>CHARGE: 0</p>
          </body>
        </notes>
      </species>
      <species id="M_3alpha7alpha26Trihydroxy5betacholestane_c" name="3alpha,7alpha,26-Trihydroxy-5beta-cholestane" compartment="c" hasOnlySubstanceUnits="false" boundaryCondition="false" constant="false">
        <notes>
          <body xmlns="http://www.w3.org/1999/xhtml">
            <p>FORMULA: </p>
            <p>CHARGE: 0</p>
          </body>
        </notes>
      </species>
      <species id="M_3alpha7alphaDihydroxy5beta24oxocholestanoylCoA_c" name="3alpha,7alpha-Dihydroxy-5beta-24-oxocholestanoyl-CoA" compartment="c" hasOnlySubstanceUnits="false" boundaryCondition="false" constant="false">
        <notes>
          <body xmlns="http://www.w3.org/1999/xhtml">
            <p>FORMULA: </p>
            <p>CHARGE: 0</p>
          </body>
        </notes>
      </species>
      <species id="M_3alpha7alphaDihydroxy5betacholest24enoylCoA_c" name="3alpha,7alpha-Dihydroxy-5beta-cholest-24-enoyl-CoA" compartment="c" hasOnlySubstanceUnits="false" boundaryCondition="false" constant="false">
        <notes>
          <body xmlns="http://www.w3.org/1999/xhtml">
            <p>FORMULA: </p>
            <p>CHARGE: 0</p>
          </body>
        </notes>
      </species>
      <species id="M_3alpha7alphaDihydroxy5betacholestan26al_c" name="3alpha,7alpha-Dihydroxy-5beta-cholestan-26-al" compartment="c" hasOnlySubstanceUnits="false" boundaryCondition="false" constant="false">
        <notes>
          <body xmlns="http://www.w3.org/1999/xhtml">
            <p>FORMULA: </p>
            <p>CHARGE: 0</p>
          </body>
        </notes>
      </species>
      <species id="M_3alpha7alphaDihydroxy5betacholestanate_c" name="3alpha,7alpha-Dihydroxy-5beta-cholestanate" compartment="c" hasOnlySubstanceUnits="false" boundaryCondition="false" constant="false">
        <notes>
          <body xmlns="http://www.w3.org/1999/xhtml">
            <p>FORMULA: </p>
            <p>CHARGE: 0</p>
          </body>
        </notes>
      </species>
      <species id="M_3alpha7alphaDihydroxy5betacholestanoylCoA_c" name="3alpha,7alpha-Dihydroxy-5beta-cholestanoyl-CoA" compartment="c" hasOnlySubstanceUnits="false" boundaryCondition="false" constant="false">
        <notes>
          <body xmlns="http://www.w3.org/1999/xhtml">
            <p>FORMULA: </p>
            <p>CHARGE: 0</p>
          </body>
        </notes>
      </species>
      <species id="M_3betaHydroxyandrost5en17one_c" name="3beta-Hydroxyandrost-5-en-17-one" compartment="c" hasOnlySubstanceUnits="false" boundaryCondition="false" constant="false">
        <notes>
          <body xmlns="http://www.w3.org/1999/xhtml">
            <p>FORMULA: </p>
            <p>CHARGE: 0</p>
          </body>
        </notes>
      </species>
      <species id="M_44Dimethyl5alphacholesta8en3betaol_c" name="4,4-Dimethyl-5alpha-cholesta-8-en-3beta-ol" compartment="c" hasOnlySubstanceUnits="false" boundaryCondition="false" constant="false">
        <notes>
          <body xmlns="http://www.w3.org/1999/xhtml">
            <p>FORMULA: </p>
            <p>CHARGE: 0</p>
          </body>
        </notes>
      </species>
      <species id="M_45Dihydro4hydroxy5Sglutathionylbenzoapyrene_c" name="4,5-Dihydro-4-hydroxy-5-S-glutathionyl-benzo[a]pyrene" compartment="c" hasOnlySubstanceUnits="false" boundaryCondition="false" constant="false">
        <notes>
          <body xmlns="http://www.w3.org/1999/xhtml">
            <p>FORMULA: </p>
            <p>CHARGE: 0</p>
          </body>
        </notes>
      </species>
      <species id="M_46Dideoxy4oxodTDPDglucose_c" name="4,6-Dideoxy-4-oxo-dTDP-D-glucose" compartment="c" hasOnlySubstanceUnits="false" boundaryCondition="false" constant="false">
        <notes>
          <body xmlns="http://www.w3.org/1999/xhtml">
            <p>FORMULA: </p>
            <p>CHARGE: 0</p>
          </body>
        </notes>
      </species>
      <species id="M_42Aminoethyl12benzenediol_c" name="4-(2-Aminoethyl)-1,2-benzenediol" compartment="c" hasOnlySubstanceUnits="false" boundaryCondition="false" constant="false">
        <notes>
          <body xmlns="http://www.w3.org/1999/xhtml">
            <p>FORMULA: </p>
            <p>CHARGE: 0</p>
          </body>
        </notes>
      </species>
      <species id="M_44DeoxyalphaDgluc4enuronosylDgalacturonate_c" name="4-(4-Deoxy-alpha-D-gluc-4-enuronosyl)-D-galacturonate" compartment="c" hasOnlySubstanceUnits="false" boundaryCondition="false" constant="false">
        <notes>
          <body xmlns="http://www.w3.org/1999/xhtml">
            <p>FORMULA: </p>
            <p>CHARGE: 0</p>
          </body>
        </notes>
      </species>
      <species id="M_44DeoxybetaDgluc4enuronosylDgalacturonate_c" name="4-(4-Deoxy-beta-D-gluc-4-enuronosyl)-D-galacturonate" compartment="c" hasOnlySubstanceUnits="false" boundaryCondition="false" constant="false">
        <notes>
          <body xmlns="http://www.w3.org/1999/xhtml">
            <p>FORMULA: </p>
            <p>CHARGE: 0</p>
          </body>
        </notes>
      </species>
      <species id="M_4Cytidine5diphospho2CmethylDerythritol_c" name="4-(Cytidine 5&apos;-diphospho)-2-C-methyl-D-erythritol" compartment="c" hasOnlySubstanceUnits="false" boundaryCondition="false" constant="false">
        <notes>
          <body xmlns="http://www.w3.org/1999/xhtml">
            <p>FORMULA: </p>
            <p>CHARGE: 0</p>
          </body>
        </notes>
      </species>
      <species id="M_4Acetamidobutanoate_c" name="4-Acetamidobutanoate" compartment="c" hasOnlySubstanceUnits="false" boundaryCondition="false" constant="false">
        <notes>
          <body xmlns="http://www.w3.org/1999/xhtml">
            <p>FORMULA: </p>
            <p>CHARGE: 0</p>
          </body>
        </notes>
      </species>
      <species id="M_4Amino2methyl5phosphomethylpyrimidine_c" name="4-Amino-2-methyl-5-phosphomethylpyrimidine" compartment="c" hasOnlySubstanceUnits="false" boundaryCondition="false" constant="false">
        <notes>
          <body xmlns="http://www.w3.org/1999/xhtml">
            <p>FORMULA: </p>
            <p>CHARGE: 0</p>
          </body>
        </notes>
      </species>
      <species id="M_4Amino4deoxychorismate_c" name="4-Amino-4-deoxychorismate" compartment="c" hasOnlySubstanceUnits="false" boundaryCondition="false" constant="false">
        <notes>
          <body xmlns="http://www.w3.org/1999/xhtml">
            <p>FORMULA: </p>
            <p>CHARGE: 0</p>
          </body>
        </notes>
      </species>
      <species id="M_4Amino5hydroxymethyl2methylpyrimidine_c" name="4-Amino-5-hydroxymethyl-2-methylpyrimidine" compartment="c" hasOnlySubstanceUnits="false" boundaryCondition="false" constant="false">
        <notes>
          <body xmlns="http://www.w3.org/1999/xhtml">
            <p>FORMULA: </p>
            <p>CHARGE: 0</p>
          </body>
        </notes>
      </species>
      <species id="M_4Aminobenzoate_c" name="4-Aminobenzoate" compartment="c" hasOnlySubstanceUnits="false" boundaryCondition="false" constant="false">
        <notes>
          <body xmlns="http://www.w3.org/1999/xhtml">
            <p>FORMULA: </p>
            <p>CHARGE: 0</p>
          </body>
        </notes>
      </species>
      <species id="M_4Aminobutanal_c" name="4-Aminobutanal" compartment="c" hasOnlySubstanceUnits="false" boundaryCondition="false" constant="false">
        <notes>
          <body xmlns="http://www.w3.org/1999/xhtml">
            <p>FORMULA: </p>
            <p>CHARGE: 0</p>
          </body>
        </notes>
      </species>
      <species id="M_4Aminobutanoate_c" name="4-Aminobutanoate" compartment="c" hasOnlySubstanceUnits="false" boundaryCondition="false" constant="false">
        <notes>
          <body xmlns="http://www.w3.org/1999/xhtml">
            <p>FORMULA: </p>
            <p>CHARGE: 0</p>
          </body>
        </notes>
      </species>
      <species id="M_4Coumarate_c" name="4-Coumarate" compartment="c" hasOnlySubstanceUnits="false" boundaryCondition="false" constant="false">
        <notes>
          <body xmlns="http://www.w3.org/1999/xhtml">
            <p>FORMULA: </p>
            <p>CHARGE: 0</p>
          </body>
        </notes>
      </species>
      <species id="M_4Coumarylalcohol_c" name="4-Coumaryl alcohol" compartment="c" hasOnlySubstanceUnits="false" boundaryCondition="false" constant="false">
        <notes>
          <body xmlns="http://www.w3.org/1999/xhtml">
            <p>FORMULA: </p>
            <p>CHARGE: 0</p>
          </body>
        </notes>
      </species>
      <species id="M_4Fluorocatechol_c" name="4-Fluorocatechol" compartment="c" hasOnlySubstanceUnits="false" boundaryCondition="false" constant="false">
        <notes>
          <body xmlns="http://www.w3.org/1999/xhtml">
            <p>FORMULA: </p>
            <p>CHARGE: 0</p>
          </body>
        </notes>
      </species>
      <species id="M_4Fluorocyclohexadieneciscis12diol_c" name="4-Fluorocyclohexadiene-cis,cis-1,2-diol" compartment="c" hasOnlySubstanceUnits="false" boundaryCondition="false" constant="false">
        <notes>
          <body xmlns="http://www.w3.org/1999/xhtml">
            <p>FORMULA: </p>
            <p>CHARGE: 0</p>
          </body>
        </notes>
      </species>
      <species id="M_4Fluoromuconolactone_c" name="4-Fluoromuconolactone" compartment="c" hasOnlySubstanceUnits="false" boundaryCondition="false" constant="false">
        <notes>
          <body xmlns="http://www.w3.org/1999/xhtml">
            <p>FORMULA: </p>
            <p>CHARGE: 0</p>
          </body>
        </notes>
      </species>
      <species id="M_4Fumarylacetoacetate_c" name="4-Fumarylacetoacetate" compartment="c" hasOnlySubstanceUnits="false" boundaryCondition="false" constant="false">
        <notes>
          <body xmlns="http://www.w3.org/1999/xhtml">
            <p>FORMULA: </p>
            <p>CHARGE: 0</p>
          </body>
        </notes>
      </species>
      <species id="M_4Glutathionylcyclophosphamide_c" name="4-Glutathionyl cyclophosphamide" compartment="c" hasOnlySubstanceUnits="false" boundaryCondition="false" constant="false">
        <notes>
          <body xmlns="http://www.w3.org/1999/xhtml">
            <p>FORMULA: </p>
            <p>CHARGE: 0</p>
          </body>
        </notes>
      </species>
      <species id="M_4Guanidinobutanal_c" name="4-Guanidinobutanal" compartment="c" hasOnlySubstanceUnits="false" boundaryCondition="false" constant="false">
        <notes>
          <body xmlns="http://www.w3.org/1999/xhtml">
            <p>FORMULA: </p>
            <p>CHARGE: 0</p>
          </body>
        </notes>
      </species>
      <species id="M_4Hydroxy2oxoheptanedioate_c" name="4-Hydroxy-2-oxo-heptanedioate" compartment="c" hasOnlySubstanceUnits="false" boundaryCondition="false" constant="false">
        <notes>
          <body xmlns="http://www.w3.org/1999/xhtml">
            <p>FORMULA: </p>
            <p>CHARGE: 0</p>
          </body>
        </notes>
      </species>
      <species id="M_4Hydroxy2oxopentanoate_c" name="4-Hydroxy-2-oxopentanoate" compartment="c" hasOnlySubstanceUnits="false" boundaryCondition="false" constant="false">
        <notes>
          <body xmlns="http://www.w3.org/1999/xhtml">
            <p>FORMULA: </p>
            <p>CHARGE: 0</p>
          </body>
        </notes>
      </species>
      <species id="M_4Hydroxy5phenyltetrahydro13oxazin2one_c" name="4-Hydroxy-5-phenyltetrahydro-1,3-oxazin-2-one" compartment="c" hasOnlySubstanceUnits="false" boundaryCondition="false" constant="false">
        <notes>
          <body xmlns="http://www.w3.org/1999/xhtml">
            <p>FORMULA: </p>
            <p>CHARGE: 0</p>
          </body>
        </notes>
      </species>
      <species id="M_4HydroxyLthreonine_c" name="4-Hydroxy-L-threonine" compartment="c" hasOnlySubstanceUnits="false" boundaryCondition="false" constant="false">
        <notes>
          <body xmlns="http://www.w3.org/1999/xhtml">
            <p>FORMULA: </p>
            <p>CHARGE: 0</p>
          </body>
        </notes>
      </species>
      <species id="M_4Hydroxybenzaldehyde_c" name="4-Hydroxybenzaldehyde" compartment="c" hasOnlySubstanceUnits="false" boundaryCondition="false" constant="false">
        <notes>
          <body xmlns="http://www.w3.org/1999/xhtml">
            <p>FORMULA: </p>
            <p>CHARGE: 0</p>
          </body>
        </notes>
      </species>
      <species id="M_4Hydroxybenzoate_c" name="4-Hydroxybenzoate" compartment="c" hasOnlySubstanceUnits="false" boundaryCondition="false" constant="false">
        <notes>
          <body xmlns="http://www.w3.org/1999/xhtml">
            <p>FORMULA: </p>
            <p>CHARGE: 0</p>
          </body>
        </notes>
      </species>
      <species id="M_4Hydroxycinnamylaldehyde_c" name="4-Hydroxycinnamyl aldehyde" compartment="c" hasOnlySubstanceUnits="false" boundaryCondition="false" constant="false">
        <notes>
          <body xmlns="http://www.w3.org/1999/xhtml">
            <p>FORMULA: </p>
            <p>CHARGE: 0</p>
          </body>
        </notes>
      </species>
      <species id="M_4Hydroxyphenylacetaldehyde_c" name="4-Hydroxyphenylacetaldehyde" compartment="c" hasOnlySubstanceUnits="false" boundaryCondition="false" constant="false">
        <notes>
          <body xmlns="http://www.w3.org/1999/xhtml">
            <p>FORMULA: </p>
            <p>CHARGE: 0</p>
          </body>
        </notes>
      </species>
      <species id="M_4HydroxyphenylacetylCoA_c" name="4-Hydroxyphenylacetyl-CoA" compartment="c" hasOnlySubstanceUnits="false" boundaryCondition="false" constant="false">
        <notes>
          <body xmlns="http://www.w3.org/1999/xhtml">
            <p>FORMULA: </p>
            <p>CHARGE: 0</p>
          </body>
        </notes>
      </species>
      <species id="M_4Hydroxyphenylacetylglycine_c" name="4-Hydroxyphenylacetylglycine" compartment="c" hasOnlySubstanceUnits="false" boundaryCondition="false" constant="false">
        <notes>
          <body xmlns="http://www.w3.org/1999/xhtml">
            <p>FORMULA: </p>
            <p>CHARGE: 0</p>
          </body>
        </notes>
      </species>
      <species id="M_4Hydroxystyrene_c" name="4-Hydroxystyrene" compartment="c" hasOnlySubstanceUnits="false" boundaryCondition="false" constant="false">
        <notes>
          <body xmlns="http://www.w3.org/1999/xhtml">
            <p>FORMULA: </p>
            <p>CHARGE: 0</p>
          </body>
        </notes>
      </species>
      <species id="M_4Isopropenyl2oxycyclohexanecarboxylCoA_c" name="4-Isopropenyl-2-oxy-cyclohexanecarboxyl-CoA" compartment="c" hasOnlySubstanceUnits="false" boundaryCondition="false" constant="false">
        <notes>
          <body xmlns="http://www.w3.org/1999/xhtml">
            <p>FORMULA: </p>
            <p>CHARGE: 0</p>
          </body>
        </notes>
      </species>
      <species id="M_4Maleylacetoacetate_c" name="4-Maleylacetoacetate" compartment="c" hasOnlySubstanceUnits="false" boundaryCondition="false" constant="false">
        <notes>
          <body xmlns="http://www.w3.org/1999/xhtml">
            <p>FORMULA: </p>
            <p>CHARGE: 0</p>
          </body>
        </notes>
      </species>
      <species id="M_4Methyl2oxopentanoate_c" name="4-Methyl-2-oxopentanoate" compartment="c" hasOnlySubstanceUnits="false" boundaryCondition="false" constant="false">
        <notes>
          <body xmlns="http://www.w3.org/1999/xhtml">
            <p>FORMULA: </p>
            <p>CHARGE: 0</p>
          </body>
        </notes>
      </species>
      <species id="M_4Methyl52phosphoethylthiazole_c" name="4-Methyl-5-(2-phosphoethyl)-thiazole" compartment="c" hasOnlySubstanceUnits="false" boundaryCondition="false" constant="false">
        <notes>
          <body xmlns="http://www.w3.org/1999/xhtml">
            <p>FORMULA: </p>
            <p>CHARGE: 0</p>
          </body>
        </notes>
      </species>
      <species id="M_4Methylthio2oxobutanoicacid_c" name="4-Methylthio-2-oxobutanoic acid" compartment="c" hasOnlySubstanceUnits="false" boundaryCondition="false" constant="false">
        <notes>
          <body xmlns="http://www.w3.org/1999/xhtml">
            <p>FORMULA: </p>
            <p>CHARGE: 0</p>
          </body>
        </notes>
      </species>
      <species id="M_4Nitrocatechol_c" name="4-Nitrocatechol" compartment="c" hasOnlySubstanceUnits="false" boundaryCondition="false" constant="false">
        <notes>
          <body xmlns="http://www.w3.org/1999/xhtml">
            <p>FORMULA: </p>
            <p>CHARGE: 0</p>
          </body>
        </notes>
      </species>
      <species id="M_4Nitrophenol_c" name="4-Nitrophenol" compartment="c" hasOnlySubstanceUnits="false" boundaryCondition="false" constant="false">
        <notes>
          <body xmlns="http://www.w3.org/1999/xhtml">
            <p>FORMULA: </p>
            <p>CHARGE: 0</p>
          </body>
        </notes>
      </species>
      <species id="M_4Nitrophenylphosphate_c" name="4-Nitrophenyl phosphate" compartment="c" hasOnlySubstanceUnits="false" boundaryCondition="false" constant="false">
        <notes>
          <body xmlns="http://www.w3.org/1999/xhtml">
            <p>FORMULA: </p>
            <p>CHARGE: 0</p>
          </body>
        </notes>
      </species>
      <species id="M_4PhosphoLaspartate_c" name="4-Phospho-L-aspartate" compartment="c" hasOnlySubstanceUnits="false" boundaryCondition="false" constant="false">
        <notes>
          <body xmlns="http://www.w3.org/1999/xhtml">
            <p>FORMULA: </p>
            <p>CHARGE: 0</p>
          </body>
        </notes>
      </species>
      <species id="M_4Trimethylammoniobutanal_c" name="4-Trimethylammoniobutanal" compartment="c" hasOnlySubstanceUnits="false" boundaryCondition="false" constant="false">
        <notes>
          <body xmlns="http://www.w3.org/1999/xhtml">
            <p>FORMULA: </p>
            <p>CHARGE: 0</p>
          </body>
        </notes>
      </species>
      <species id="M_4Trimethylammoniobutanoate_c" name="4-Trimethylammoniobutanoate" compartment="c" hasOnlySubstanceUnits="false" boundaryCondition="false" constant="false">
        <notes>
          <body xmlns="http://www.w3.org/1999/xhtml">
            <p>FORMULA: </p>
            <p>CHARGE: 0</p>
          </body>
        </notes>
      </species>
      <species id="M_4alphaMethyl5alphaergosta81424trien3betaol_c" name="4alpha-Methyl-5alpha-ergosta-8,14,24(28)-trien-3beta-ol" compartment="c" hasOnlySubstanceUnits="false" boundaryCondition="false" constant="false">
        <notes>
          <body xmlns="http://www.w3.org/1999/xhtml">
            <p>FORMULA: </p>
            <p>CHARGE: 0</p>
          </body>
        </notes>
      </species>
      <species id="M_4alphaMethylcholesta8en3betaol_c" name="4alpha-Methylcholesta-8-en-3beta-ol" compartment="c" hasOnlySubstanceUnits="false" boundaryCondition="false" constant="false">
        <notes>
          <body xmlns="http://www.w3.org/1999/xhtml">
            <p>FORMULA: </p>
            <p>CHARGE: 0</p>
          </body>
        </notes>
      </species>
      <species id="M_4alphaMethylfecosterol_c" name="4alpha-Methylfecosterol" compartment="c" hasOnlySubstanceUnits="false" boundaryCondition="false" constant="false">
        <notes>
          <body xmlns="http://www.w3.org/1999/xhtml">
            <p>FORMULA: </p>
            <p>CHARGE: 0</p>
          </body>
        </notes>
      </species>
      <species id="M_4alphaMethylzymosterol4carboxylate_c" name="4alpha-Methylzymosterol-4-carboxylate" compartment="c" hasOnlySubstanceUnits="false" boundaryCondition="false" constant="false">
        <notes>
          <body xmlns="http://www.w3.org/1999/xhtml">
            <p>FORMULA: </p>
            <p>CHARGE: 0</p>
          </body>
        </notes>
      </species>
      <species id="M_5Deoxy5fluorocytidine_c" name="5&apos;-Deoxy-5-fluorocytidine" compartment="c" hasOnlySubstanceUnits="false" boundaryCondition="false" constant="false">
        <notes>
          <body xmlns="http://www.w3.org/1999/xhtml">
            <p>FORMULA: </p>
            <p>CHARGE: 0</p>
          </body>
        </notes>
      </species>
      <species id="M_5Deoxy5fluorouridine_c" name="5&apos;-Deoxy-5-fluorouridine" compartment="c" hasOnlySubstanceUnits="false" boundaryCondition="false" constant="false">
        <notes>
          <body xmlns="http://www.w3.org/1999/xhtml">
            <p>FORMULA: </p>
            <p>CHARGE: 0</p>
          </body>
        </notes>
      </species>
      <species id="M_5Deoxyadenosine_c" name="5&apos;-Deoxyadenosine" compartment="c" hasOnlySubstanceUnits="false" boundaryCondition="false" constant="false">
        <notes>
          <body xmlns="http://www.w3.org/1999/xhtml">
            <p>FORMULA: </p>
            <p>CHARGE: 0</p>
          </body>
        </notes>
      </species>
      <species id="M_5Methylthioadenosine_c" name="5&apos;-Methylthioadenosine" compartment="c" hasOnlySubstanceUnits="false" boundaryCondition="false" constant="false">
        <notes>
          <body xmlns="http://www.w3.org/1999/xhtml">
            <p>FORMULA: </p>
            <p>CHARGE: 0</p>
          </body>
        </notes>
      </species>
      <species id="M_5PhosphoribosylNformylglycinamide_c" name="5&apos;-Phosphoribosyl-N-formylglycinamide" compartment="c" hasOnlySubstanceUnits="false" boundaryCondition="false" constant="false">
        <notes>
          <body xmlns="http://www.w3.org/1999/xhtml">
            <p>FORMULA: </p>
            <p>CHARGE: 0</p>
          </body>
        </notes>
      </species>
      <species id="M_5Phosphoribosylglycinamide_c" name="5&apos;-Phosphoribosylglycinamide" compartment="c" hasOnlySubstanceUnits="false" boundaryCondition="false" constant="false">
        <notes>
          <body xmlns="http://www.w3.org/1999/xhtml">
            <p>FORMULA: </p>
            <p>CHARGE: 0</p>
          </body>
        </notes>
      </species>
      <species id="M_5HETE_c" name="5(S)-HETE" compartment="c" hasOnlySubstanceUnits="false" boundaryCondition="false" constant="false">
        <notes>
          <body xmlns="http://www.w3.org/1999/xhtml">
            <p>FORMULA: </p>
            <p>CHARGE: 0</p>
          </body>
        </notes>
      </species>
      <species id="M_5HPETE_c" name="5(S)-HPETE" compartment="c" hasOnlySubstanceUnits="false" boundaryCondition="false" constant="false">
        <notes>
          <body xmlns="http://www.w3.org/1999/xhtml">
            <p>FORMULA: </p>
            <p>CHARGE: 0</p>
          </body>
        </notes>
      </species>
      <species id="M_510Methenyltetrahydrofolate_c" name="5,10-Methenyltetrahydrofolate" compartment="c" hasOnlySubstanceUnits="false" boundaryCondition="false" constant="false">
        <notes>
          <body xmlns="http://www.w3.org/1999/xhtml">
            <p>FORMULA: </p>
            <p>CHARGE: 0</p>
          </body>
        </notes>
      </species>
      <species id="M_510Methylenetetrahydrofolate_c" name="5,10-Methylenetetrahydrofolate" compartment="c" hasOnlySubstanceUnits="false" boundaryCondition="false" constant="false">
        <notes>
          <body xmlns="http://www.w3.org/1999/xhtml">
            <p>FORMULA: </p>
            <p>CHARGE: 0</p>
          </body>
        </notes>
      </species>
      <species id="M_510Methylenetetrahydrofolate_m" name="5,10-Methylenetetrahydrofolate" compartment="m" hasOnlySubstanceUnits="false" boundaryCondition="false" constant="false">
        <notes>
          <body xmlns="http://www.w3.org/1999/xhtml">
            <p>FORMULA: </p>
            <p>CHARGE: 0</p>
          </body>
        </notes>
      </species>
      <species id="M_56Dihydro5fluorouracil_c" name="5,6-Dihydro-5-fluorouracil" compartment="c" hasOnlySubstanceUnits="false" boundaryCondition="false" constant="false">
        <notes>
          <body xmlns="http://www.w3.org/1999/xhtml">
            <p>FORMULA: </p>
            <p>CHARGE: 0</p>
          </body>
        </notes>
      </species>
      <species id="M_56Dihydrothymine_c" name="5,6-Dihydrothymine" compartment="c" hasOnlySubstanceUnits="false" boundaryCondition="false" constant="false">
        <notes>
          <body xmlns="http://www.w3.org/1999/xhtml">
            <p>FORMULA: </p>
            <p>CHARGE: 0</p>
          </body>
        </notes>
      </species>
      <species id="M_56Dihydrouracil_c" name="5,6-Dihydrouracil" compartment="c" hasOnlySubstanceUnits="false" boundaryCondition="false" constant="false">
        <notes>
          <body xmlns="http://www.w3.org/1999/xhtml">
            <p>FORMULA: </p>
            <p>CHARGE: 0</p>
          </body>
        </notes>
      </species>
      <species id="M_56Dihydroxyindole_c" name="5,6-Dihydroxyindole" compartment="c" hasOnlySubstanceUnits="false" boundaryCondition="false" constant="false">
        <notes>
          <body xmlns="http://www.w3.org/1999/xhtml">
            <p>FORMULA: </p>
            <p>CHARGE: 0</p>
          </body>
        </notes>
      </species>
      <species id="M_52Hydroxyethyl4methylthiazole_c" name="5-(2-Hydroxyethyl)-4-methylthiazole" compartment="c" hasOnlySubstanceUnits="false" boundaryCondition="false" constant="false">
        <notes>
          <body xmlns="http://www.w3.org/1999/xhtml">
            <p>FORMULA: </p>
            <p>CHARGE: 0</p>
          </body>
        </notes>
      </species>
      <species id="M_53Carboxy3oxopropenyl46dihydroxypicolinate_c" name="5-(3&apos;-Carboxy-3&apos;-oxopropenyl)-4,6-dihydroxypicolinate" compartment="c" hasOnlySubstanceUnits="false" boundaryCondition="false" constant="false">
        <notes>
          <body xmlns="http://www.w3.org/1999/xhtml">
            <p>FORMULA: </p>
            <p>CHARGE: 0</p>
          </body>
        </notes>
      </species>
      <species id="M_53Carboxy3oxopropyl46dihydroxypicolinate_c" name="5-(3&apos;-Carboxy-3&apos;-oxopropyl)-4,6-dihydroxypicolinate" compartment="c" hasOnlySubstanceUnits="false" boundaryCondition="false" constant="false">
        <notes>
          <body xmlns="http://www.w3.org/1999/xhtml">
            <p>FORMULA: </p>
            <p>CHARGE: 0</p>
          </body>
        </notes>
      </species>
      <species id="M_55PhosphoDribosylaminoformimino15phosphoribosylimidazole4carboxamide_c" name="5-(5-Phospho-D-ribosylaminoformimino)-1-(5-phosphoribosyl)-imidazole-4-carboxamide" compartment="c" hasOnlySubstanceUnits="false" boundaryCondition="false" constant="false">
        <notes>
          <body xmlns="http://www.w3.org/1999/xhtml">
            <p>FORMULA: </p>
            <p>CHARGE: 0</p>
          </body>
        </notes>
      </species>
      <species id="M_5Amino4imidazolecarboxylate_c" name="5-Amino-4-imidazole carboxylate" compartment="c" hasOnlySubstanceUnits="false" boundaryCondition="false" constant="false">
        <notes>
          <body xmlns="http://www.w3.org/1999/xhtml">
            <p>FORMULA: </p>
            <p>CHARGE: 0</p>
          </body>
        </notes>
      </species>
      <species id="M_5Amino4imidazolecarboxyamide_c" name="5-Amino-4-imidazolecarboxyamide" compartment="c" hasOnlySubstanceUnits="false" boundaryCondition="false" constant="false">
        <notes>
          <body xmlns="http://www.w3.org/1999/xhtml">
            <p>FORMULA: </p>
            <p>CHARGE: 0</p>
          </body>
        </notes>
      </species>
      <species id="M_5Amino65phosphoribitylaminouracil_c" name="5-Amino-6-(5&apos;-phosphoribitylamino)uracil" compartment="c" hasOnlySubstanceUnits="false" boundaryCondition="false" constant="false">
        <notes>
          <body xmlns="http://www.w3.org/1999/xhtml">
            <p>FORMULA: </p>
            <p>CHARGE: 0</p>
          </body>
        </notes>
      </species>
      <species id="M_5Amino65phosphoribosylaminouracil_c" name="5-Amino-6-(5&apos;-phosphoribosylamino)uracil" compartment="c" hasOnlySubstanceUnits="false" boundaryCondition="false" constant="false">
        <notes>
          <body xmlns="http://www.w3.org/1999/xhtml">
            <p>FORMULA: </p>
            <p>CHARGE: 0</p>
          </body>
        </notes>
      </species>
      <species id="M_5Aminoimidazole_c" name="5-Aminoimidazole" compartment="c" hasOnlySubstanceUnits="false" boundaryCondition="false" constant="false">
        <notes>
          <body xmlns="http://www.w3.org/1999/xhtml">
            <p>FORMULA: </p>
            <p>CHARGE: 0</p>
          </body>
        </notes>
      </species>
      <species id="M_5Aminolevulinate_c" name="5-Aminolevulinate" compartment="c" hasOnlySubstanceUnits="false" boundaryCondition="false" constant="false">
        <notes>
          <body xmlns="http://www.w3.org/1999/xhtml">
            <p>FORMULA: </p>
            <p>CHARGE: 0</p>
          </body>
        </notes>
      </species>
      <species id="M_5Aminopentanal_c" name="5-Aminopentanal" compartment="c" hasOnlySubstanceUnits="false" boundaryCondition="false" constant="false">
        <notes>
          <body xmlns="http://www.w3.org/1999/xhtml">
            <p>FORMULA: </p>
            <p>CHARGE: 0</p>
          </body>
        </notes>
      </species>
      <species id="M_5Carboxy2pentenoylCoA_c" name="5-Carboxy-2-pentenoyl-CoA" compartment="c" hasOnlySubstanceUnits="false" boundaryCondition="false" constant="false">
        <notes>
          <body xmlns="http://www.w3.org/1999/xhtml">
            <p>FORMULA: </p>
            <p>CHARGE: 0</p>
          </body>
        </notes>
      </species>
      <species id="M_5Dehydroavenasterol_c" name="5-Dehydroavenasterol" compartment="c" hasOnlySubstanceUnits="false" boundaryCondition="false" constant="false">
        <notes>
          <body xmlns="http://www.w3.org/1999/xhtml">
            <p>FORMULA: </p>
            <p>CHARGE: 0</p>
          </body>
        </notes>
      </species>
      <species id="M_5Dehydroepisterol_c" name="5-Dehydroepisterol" compartment="c" hasOnlySubstanceUnits="false" boundaryCondition="false" constant="false">
        <notes>
          <body xmlns="http://www.w3.org/1999/xhtml">
            <p>FORMULA: </p>
            <p>CHARGE: 0</p>
          </body>
        </notes>
      </species>
      <species id="M_5Deoxyleucopelargonidin_c" name="5-Deoxyleucopelargonidin" compartment="c" hasOnlySubstanceUnits="false" boundaryCondition="false" constant="false">
        <notes>
          <body xmlns="http://www.w3.org/1999/xhtml">
            <p>FORMULA: </p>
            <p>CHARGE: 0</p>
          </body>
        </notes>
      </species>
      <species id="M_5FU_c" name="5-FU" compartment="c" hasOnlySubstanceUnits="false" boundaryCondition="false" constant="false">
        <notes>
          <body xmlns="http://www.w3.org/1999/xhtml">
            <p>FORMULA: </p>
            <p>CHARGE: 0</p>
          </body>
        </notes>
      </species>
      <species id="M_5Fluorodeoxyuridinemonophosphate_c" name="5-Fluorodeoxyuridine monophosphate" compartment="c" hasOnlySubstanceUnits="false" boundaryCondition="false" constant="false">
        <notes>
          <body xmlns="http://www.w3.org/1999/xhtml">
            <p>FORMULA: </p>
            <p>CHARGE: 0</p>
          </body>
        </notes>
      </species>
      <species id="M_5Fluorodeoxyuridine_c" name="5-Fluorodeoxyuridine" compartment="c" hasOnlySubstanceUnits="false" boundaryCondition="false" constant="false">
        <notes>
          <body xmlns="http://www.w3.org/1999/xhtml">
            <p>FORMULA: </p>
            <p>CHARGE: 0</p>
          </body>
        </notes>
      </species>
      <species id="M_5Fluoromuconolactone_c" name="5-Fluoromuconolactone" compartment="c" hasOnlySubstanceUnits="false" boundaryCondition="false" constant="false">
        <notes>
          <body xmlns="http://www.w3.org/1999/xhtml">
            <p>FORMULA: </p>
            <p>CHARGE: 0</p>
          </body>
        </notes>
      </species>
      <species id="M_5Fluorouridinemonophosphate_c" name="5-Fluorouridine monophosphate" compartment="c" hasOnlySubstanceUnits="false" boundaryCondition="false" constant="false">
        <notes>
          <body xmlns="http://www.w3.org/1999/xhtml">
            <p>FORMULA: </p>
            <p>CHARGE: 0</p>
          </body>
        </notes>
      </species>
      <species id="M_5Formyltetrahydrofolate_c" name="5-Formyltetrahydrofolate" compartment="c" hasOnlySubstanceUnits="false" boundaryCondition="false" constant="false">
        <notes>
          <body xmlns="http://www.w3.org/1999/xhtml">
            <p>FORMULA: </p>
            <p>CHARGE: 0</p>
          </body>
        </notes>
      </species>
      <species id="M_5Hydroxy2oxo4ureido25dihydro1Himidazole5carboxylate_c" name="5-Hydroxy-2-oxo-4-ureido-2,5-dihydro-1H-imidazole-5-carboxylate" compartment="c" hasOnlySubstanceUnits="false" boundaryCondition="false" constant="false">
        <notes>
          <body xmlns="http://www.w3.org/1999/xhtml">
            <p>FORMULA: </p>
            <p>CHARGE: 0</p>
          </body>
        </notes>
      </species>
      <species id="M_5Hydroxyguaiacyllignin_c" name="5-Hydroxy-guaiacyl lignin" compartment="c" hasOnlySubstanceUnits="false" boundaryCondition="false" constant="false">
        <notes>
          <body xmlns="http://www.w3.org/1999/xhtml">
            <p>FORMULA: </p>
            <p>CHARGE: 0</p>
          </body>
        </notes>
      </species>
      <species id="M_5Hydroxyconiferylalcohol_c" name="5-Hydroxyconiferyl alcohol" compartment="c" hasOnlySubstanceUnits="false" boundaryCondition="false" constant="false">
        <notes>
          <body xmlns="http://www.w3.org/1999/xhtml">
            <p>FORMULA: </p>
            <p>CHARGE: 0</p>
          </body>
        </notes>
      </species>
      <species id="M_5Hydroxyferulate_c" name="5-Hydroxyferulate" compartment="c" hasOnlySubstanceUnits="false" boundaryCondition="false" constant="false">
        <notes>
          <body xmlns="http://www.w3.org/1999/xhtml">
            <p>FORMULA: </p>
            <p>CHARGE: 0</p>
          </body>
        </notes>
      </species>
      <species id="M_5Hydroxyindoleacetaldehyde_c" name="5-Hydroxyindoleacetaldehyde" compartment="c" hasOnlySubstanceUnits="false" boundaryCondition="false" constant="false">
        <notes>
          <body xmlns="http://www.w3.org/1999/xhtml">
            <p>FORMULA: </p>
            <p>CHARGE: 0</p>
          </body>
        </notes>
      </species>
      <species id="M_5Hydroxyindoleacetate_c" name="5-Hydroxyindoleacetate" compartment="c" hasOnlySubstanceUnits="false" boundaryCondition="false" constant="false">
        <notes>
          <body xmlns="http://www.w3.org/1999/xhtml">
            <p>FORMULA: </p>
            <p>CHARGE: 0</p>
          </body>
        </notes>
      </species>
      <species id="M_5Hydroxyindoleacetylglycine_c" name="5-Hydroxyindoleacetylglycine" compartment="c" hasOnlySubstanceUnits="false" boundaryCondition="false" constant="false">
        <notes>
          <body xmlns="http://www.w3.org/1999/xhtml">
            <p>FORMULA: </p>
            <p>CHARGE: 0</p>
          </body>
        </notes>
      </species>
      <species id="M_5Hydroxyisourate_c" name="5-Hydroxyisourate" compartment="c" hasOnlySubstanceUnits="false" boundaryCondition="false" constant="false">
        <notes>
          <body xmlns="http://www.w3.org/1999/xhtml">
            <p>FORMULA: </p>
            <p>CHARGE: 0</p>
          </body>
        </notes>
      </species>
      <species id="M_5LGlutamyltaurine_c" name="5-L-Glutamyl-taurine" compartment="c" hasOnlySubstanceUnits="false" boundaryCondition="false" constant="false">
        <notes>
          <body xmlns="http://www.w3.org/1999/xhtml">
            <p>FORMULA: </p>
            <p>CHARGE: 0</p>
          </body>
        </notes>
      </species>
      <species id="M_5Methoxytryptamine_c" name="5-Methoxytryptamine" compartment="c" hasOnlySubstanceUnits="false" boundaryCondition="false" constant="false">
        <notes>
          <body xmlns="http://www.w3.org/1999/xhtml">
            <p>FORMULA: </p>
            <p>CHARGE: 0</p>
          </body>
        </notes>
      </species>
      <species id="M_5Methyl3oxo4hexenoylCoA_c" name="5-Methyl-3-oxo-4-hexenoyl-CoA" compartment="c" hasOnlySubstanceUnits="false" boundaryCondition="false" constant="false">
        <notes>
          <body xmlns="http://www.w3.org/1999/xhtml">
            <p>FORMULA: </p>
            <p>CHARGE: 0</p>
          </body>
        </notes>
      </species>
      <species id="M_5Methylhex4enoylCoA_c" name="5-Methylhex-4-enoyl-CoA" compartment="c" hasOnlySubstanceUnits="false" boundaryCondition="false" constant="false">
        <notes>
          <body xmlns="http://www.w3.org/1999/xhtml">
            <p>FORMULA: </p>
            <p>CHARGE: 0</p>
          </body>
        </notes>
      </species>
      <species id="M_5Methyltetrahydrofolate_c" name="5-Methyltetrahydrofolate" compartment="c" hasOnlySubstanceUnits="false" boundaryCondition="false" constant="false">
        <notes>
          <body xmlns="http://www.w3.org/1999/xhtml">
            <p>FORMULA: </p>
            <p>CHARGE: 0</p>
          </body>
        </notes>
      </species>
      <species id="M_5MethyltetrahydropteroyltriLglutamate_c" name="5-Methyltetrahydropteroyltri-L-glutamate" compartment="c" hasOnlySubstanceUnits="false" boundaryCondition="false" constant="false">
        <notes>
          <body xmlns="http://www.w3.org/1999/xhtml">
            <p>FORMULA: </p>
            <p>CHARGE: 0</p>
          </body>
        </notes>
      </species>
      <species id="M_5O1Carboxyvinyl3phosphoshikimate_c" name="5-O-(1-Carboxyvinyl)-3-phosphoshikimate" compartment="c" hasOnlySubstanceUnits="false" boundaryCondition="false" constant="false">
        <notes>
          <body xmlns="http://www.w3.org/1999/xhtml">
            <p>FORMULA: </p>
            <p>CHARGE: 0</p>
          </body>
        </notes>
      </species>
      <species id="M_5Oxoproline_c" name="5-Oxoproline" compartment="c" hasOnlySubstanceUnits="false" boundaryCondition="false" constant="false">
        <notes>
          <body xmlns="http://www.w3.org/1999/xhtml">
            <p>FORMULA: </p>
            <p>CHARGE: 0</p>
          </body>
        </notes>
      </species>
      <species id="M_5Phenyl13oxazinane24dione_c" name="5-Phenyl-1,3-oxazinane-2,4-dione" compartment="c" hasOnlySubstanceUnits="false" boundaryCondition="false" constant="false">
        <notes>
          <body xmlns="http://www.w3.org/1999/xhtml">
            <p>FORMULA: </p>
            <p>CHARGE: 0</p>
          </body>
        </notes>
      </species>
      <species id="M_5PhosphoalphaDribose1diphosphate_c" name="5-Phospho-alpha-D-ribose 1-diphosphate" compartment="c" hasOnlySubstanceUnits="false" boundaryCondition="false" constant="false">
        <notes>
          <body xmlns="http://www.w3.org/1999/xhtml">
            <p>FORMULA: </p>
            <p>CHARGE: 0</p>
          </body>
        </notes>
      </species>
      <species id="M_5Phosphoribosylamine_c" name="5-Phosphoribosylamine" compartment="c" hasOnlySubstanceUnits="false" boundaryCondition="false" constant="false">
        <notes>
          <body xmlns="http://www.w3.org/1999/xhtml">
            <p>FORMULA: </p>
            <p>CHARGE: 0</p>
          </body>
        </notes>
      </species>
      <species id="M_5alphaCampestan3one_c" name="5alpha-Campestan-3-one" compartment="c" hasOnlySubstanceUnits="false" boundaryCondition="false" constant="false">
        <notes>
          <body xmlns="http://www.w3.org/1999/xhtml">
            <p>FORMULA: </p>
            <p>CHARGE: 0</p>
          </body>
        </notes>
      </species>
      <species id="M_5alphaCholest8en3betaol_c" name="5alpha-Cholest-8-en-3beta-ol" compartment="c" hasOnlySubstanceUnits="false" boundaryCondition="false" constant="false">
        <notes>
          <body xmlns="http://www.w3.org/1999/xhtml">
            <p>FORMULA: </p>
            <p>CHARGE: 0</p>
          </body>
        </notes>
      </species>
      <species id="M_5alphaCholesta724dien3betaol_c" name="5alpha-Cholesta-7,24-dien-3beta-ol" compartment="c" hasOnlySubstanceUnits="false" boundaryCondition="false" constant="false">
        <notes>
          <body xmlns="http://www.w3.org/1999/xhtml">
            <p>FORMULA: </p>
            <p>CHARGE: 0</p>
          </body>
        </notes>
      </species>
      <species id="M_67Dimethyl81Dribityllumazine_c" name="6,7-Dimethyl-8-(1-D-ribityl)lumazine" compartment="c" hasOnlySubstanceUnits="false" boundaryCondition="false" constant="false">
        <notes>
          <body xmlns="http://www.w3.org/1999/xhtml">
            <p>FORMULA: </p>
            <p>CHARGE: 0</p>
          </body>
        </notes>
      </species>
      <species id="M_6CarboxyhexanoylCoA_c" name="6-Carboxyhexanoyl-CoA" compartment="c" hasOnlySubstanceUnits="false" boundaryCondition="false" constant="false">
        <notes>
          <body xmlns="http://www.w3.org/1999/xhtml">
            <p>FORMULA: </p>
            <p>CHARGE: 0</p>
          </body>
        </notes>
      </species>
      <species id="M_6Deoxocastasterone_c" name="6-Deoxocastasterone" compartment="c" hasOnlySubstanceUnits="false" boundaryCondition="false" constant="false">
        <notes>
          <body xmlns="http://www.w3.org/1999/xhtml">
            <p>FORMULA: </p>
            <p>CHARGE: 0</p>
          </body>
        </notes>
      </species>
      <species id="M_6Deoxocathasterone_c" name="6-Deoxocathasterone" compartment="c" hasOnlySubstanceUnits="false" boundaryCondition="false" constant="false">
        <notes>
          <body xmlns="http://www.w3.org/1999/xhtml">
            <p>FORMULA: </p>
            <p>CHARGE: 0</p>
          </body>
        </notes>
      </species>
      <species id="M_6Deoxoteasterone_c" name="6-Deoxoteasterone" compartment="c" hasOnlySubstanceUnits="false" boundaryCondition="false" constant="false">
        <notes>
          <body xmlns="http://www.w3.org/1999/xhtml">
            <p>FORMULA: </p>
            <p>CHARGE: 0</p>
          </body>
        </notes>
      </species>
      <species id="M_6Deoxotyphasterol_c" name="6-Deoxotyphasterol" compartment="c" hasOnlySubstanceUnits="false" boundaryCondition="false" constant="false">
        <notes>
          <body xmlns="http://www.w3.org/1999/xhtml">
            <p>FORMULA: </p>
            <p>CHARGE: 0</p>
          </body>
        </notes>
      </species>
      <species id="M_6Hydroxynicotinate_c" name="6-Hydroxynicotinate" compartment="c" hasOnlySubstanceUnits="false" boundaryCondition="false" constant="false">
        <notes>
          <body xmlns="http://www.w3.org/1999/xhtml">
            <p>FORMULA: </p>
            <p>CHARGE: 0</p>
          </body>
        </notes>
      </species>
      <species id="M_6Mercaptopurin_c" name="6-Mercaptopurin" compartment="c" hasOnlySubstanceUnits="false" boundaryCondition="false" constant="false">
        <notes>
          <body xmlns="http://www.w3.org/1999/xhtml">
            <p>FORMULA: </p>
            <p>CHARGE: 0</p>
          </body>
        </notes>
      </species>
      <species id="M_6Mercaptopurineribonucleosidetriphosphate_c" name="6-Mercaptopurine ribonucleoside triphosphate" compartment="c" hasOnlySubstanceUnits="false" boundaryCondition="false" constant="false">
        <notes>
          <body xmlns="http://www.w3.org/1999/xhtml">
            <p>FORMULA: </p>
            <p>CHARGE: 0</p>
          </body>
        </notes>
      </species>
      <species id="M_6Methylmercaptopurine_c" name="6-Methylmercaptopurine" compartment="c" hasOnlySubstanceUnits="false" boundaryCondition="false" constant="false">
        <notes>
          <body xmlns="http://www.w3.org/1999/xhtml">
            <p>FORMULA: </p>
            <p>CHARGE: 0</p>
          </body>
        </notes>
      </species>
      <species id="M_6Methylthiopurine5monophosphateribonucleotide_c" name="6-Methylthiopurine 5&apos;-monophosphate ribonucleotide" compartment="c" hasOnlySubstanceUnits="false" boundaryCondition="false" constant="false">
        <notes>
          <body xmlns="http://www.w3.org/1999/xhtml">
            <p>FORMULA: </p>
            <p>CHARGE: 0</p>
          </body>
        </notes>
      </species>
      <species id="M_6Oxo2hydroxycyclohexane1carboxylCoA_c" name="6-Oxo-2-hydroxycyclohexane-1-carboxyl-CoA" compartment="c" hasOnlySubstanceUnits="false" boundaryCondition="false" constant="false">
        <notes>
          <body xmlns="http://www.w3.org/1999/xhtml">
            <p>FORMULA: </p>
            <p>CHARGE: 0</p>
          </body>
        </notes>
      </species>
      <species id="M_6Oxocampestanol_c" name="6-Oxocampestanol" compartment="c" hasOnlySubstanceUnits="false" boundaryCondition="false" constant="false">
        <notes>
          <body xmlns="http://www.w3.org/1999/xhtml">
            <p>FORMULA: </p>
            <p>CHARGE: 0</p>
          </body>
        </notes>
      </species>
      <species id="M_6PhosphoDgluconate_c" name="6-Phospho-D-gluconate" compartment="c" hasOnlySubstanceUnits="false" boundaryCondition="false" constant="false">
        <notes>
          <body xmlns="http://www.w3.org/1999/xhtml">
            <p>FORMULA: </p>
            <p>CHARGE: 0</p>
          </body>
        </notes>
      </species>
      <species id="M_6PhosphoDgluconate_p" name="6-Phospho-D-gluconate" compartment="p" hasOnlySubstanceUnits="false" boundaryCondition="false" constant="false">
        <notes>
          <body xmlns="http://www.w3.org/1999/xhtml">
            <p>FORMULA: </p>
            <p>CHARGE: 0</p>
          </body>
        </notes>
      </species>
      <species id="M_6Thioguanosinemonophosphate_c" name="6-Thioguanosine monophosphate" compartment="c" hasOnlySubstanceUnits="false" boundaryCondition="false" constant="false">
        <notes>
          <body xmlns="http://www.w3.org/1999/xhtml">
            <p>FORMULA: </p>
            <p>CHARGE: 0</p>
          </body>
        </notes>
      </species>
      <species id="M_6Thioinosine5monophosphate_c" name="6-Thioinosine 5&apos;-monophosphate" compartment="c" hasOnlySubstanceUnits="false" boundaryCondition="false" constant="false">
        <notes>
          <body xmlns="http://www.w3.org/1999/xhtml">
            <p>FORMULA: </p>
            <p>CHARGE: 0</p>
          </body>
        </notes>
      </species>
      <species id="M_6Thiourate_c" name="6-Thiourate" compartment="c" hasOnlySubstanceUnits="false" boundaryCondition="false" constant="false">
        <notes>
          <body xmlns="http://www.w3.org/1999/xhtml">
            <p>FORMULA: </p>
            <p>CHARGE: 0</p>
          </body>
        </notes>
      </species>
      <species id="M_6Thioxanthine5monophosphate_c" name="6-Thioxanthine 5&apos;-monophosphate" compartment="c" hasOnlySubstanceUnits="false" boundaryCondition="false" constant="false">
        <notes>
          <body xmlns="http://www.w3.org/1999/xhtml">
            <p>FORMULA: </p>
            <p>CHARGE: 0</p>
          </body>
        </notes>
      </species>
      <species id="M_6alphaHydroxycastasterone_c" name="6alpha-Hydroxy-castasterone" compartment="c" hasOnlySubstanceUnits="false" boundaryCondition="false" constant="false">
        <notes>
          <body xmlns="http://www.w3.org/1999/xhtml">
            <p>FORMULA: </p>
            <p>CHARGE: 0</p>
          </body>
        </notes>
      </species>
      <species id="M_6beta7betaDihydroxykaurenoicacid_c" name="6beta,7beta-Dihydroxykaurenoic acid" compartment="c" hasOnlySubstanceUnits="false" boundaryCondition="false" constant="false">
        <notes>
          <body xmlns="http://www.w3.org/1999/xhtml">
            <p>FORMULA: </p>
            <p>CHARGE: 0</p>
          </body>
        </notes>
      </species>
      <species id="M_7101316Docosatetraenoicacid_c" name="7,10,13,16-Docosatetraenoic acid" compartment="c" hasOnlySubstanceUnits="false" boundaryCondition="false" constant="false">
        <notes>
          <body xmlns="http://www.w3.org/1999/xhtml">
            <p>FORMULA: </p>
            <p>CHARGE: 0</p>
          </body>
        </notes>
      </species>
      <species id="M_78Diaminononanoate_c" name="7,8-Diaminononanoate" compartment="c" hasOnlySubstanceUnits="false" boundaryCondition="false" constant="false">
        <notes>
          <body xmlns="http://www.w3.org/1999/xhtml">
            <p>FORMULA: </p>
            <p>CHARGE: 0</p>
          </body>
        </notes>
      </species>
      <species id="M_78Dihydro7hydroxy8Sglutathionylbenzoapyrene_c" name="7,8-Dihydro-7-hydroxy-8-S-glutathionyl-benzo[a]pyrene" compartment="c" hasOnlySubstanceUnits="false" boundaryCondition="false" constant="false">
        <notes>
          <body xmlns="http://www.w3.org/1999/xhtml">
            <p>FORMULA: </p>
            <p>CHARGE: 0</p>
          </body>
        </notes>
      </species>
      <species id="M_78Dihydrobetacarotene_c" name="7,8-Dihydro-beta-carotene" compartment="c" hasOnlySubstanceUnits="false" boundaryCondition="false" constant="false">
        <notes>
          <body xmlns="http://www.w3.org/1999/xhtml">
            <p>FORMULA: </p>
            <p>CHARGE: 0</p>
          </body>
        </notes>
      </species>
      <species id="M_7Dehydrodesmosterol_c" name="7-Dehydrodesmosterol" compartment="c" hasOnlySubstanceUnits="false" boundaryCondition="false" constant="false">
        <notes>
          <body xmlns="http://www.w3.org/1999/xhtml">
            <p>FORMULA: </p>
            <p>CHARGE: 0</p>
          </body>
        </notes>
      </species>
      <species id="M_7Methyl3oxo6octenoylCoA_c" name="7-Methyl-3-oxo-6-octenoyl-CoA" compartment="c" hasOnlySubstanceUnits="false" boundaryCondition="false" constant="false">
        <notes>
          <body xmlns="http://www.w3.org/1999/xhtml">
            <p>FORMULA: </p>
            <p>CHARGE: 0</p>
          </body>
        </notes>
      </species>
      <species id="M_7Methyluricacid_c" name="7-Methyluric acid" compartment="c" hasOnlySubstanceUnits="false" boundaryCondition="false" constant="false">
        <notes>
          <body xmlns="http://www.w3.org/1999/xhtml">
            <p>FORMULA: </p>
            <p>CHARGE: 0</p>
          </body>
        </notes>
      </species>
      <species id="M_7Methylxanthine_c" name="7-Methylxanthine" compartment="c" hasOnlySubstanceUnits="false" boundaryCondition="false" constant="false">
        <notes>
          <body xmlns="http://www.w3.org/1999/xhtml">
            <p>FORMULA: </p>
            <p>CHARGE: 0</p>
          </body>
        </notes>
      </species>
      <species id="M_81114EicosatrienoylCoA_c" name="8,11,14-Eicosatrienoyl-CoA" compartment="c" hasOnlySubstanceUnits="false" boundaryCondition="false" constant="false">
        <notes>
          <body xmlns="http://www.w3.org/1999/xhtml">
            <p>FORMULA: </p>
            <p>CHARGE: 0</p>
          </body>
        </notes>
      </species>
      <species id="M_8Amino7oxononanoate_c" name="8-Amino-7-oxononanoate" compartment="c" hasOnlySubstanceUnits="false" boundaryCondition="false" constant="false">
        <notes>
          <body xmlns="http://www.w3.org/1999/xhtml">
            <p>FORMULA: </p>
            <p>CHARGE: 0</p>
          </body>
        </notes>
      </species>
      <species id="M_8Methoxykynurenate_c" name="8-Methoxykynurenate" compartment="c" hasOnlySubstanceUnits="false" boundaryCondition="false" constant="false">
        <notes>
          <body xmlns="http://www.w3.org/1999/xhtml">
            <p>FORMULA: </p>
            <p>CHARGE: 0</p>
          </body>
        </notes>
      </species>
      <species id="M_83Oxo2pent2enylcyclopentyloctanoate_c" name="8-[(1R,2R)-3-Oxo-2-{(Z)-pent-2-enyl}cyclopentyl]octanoate" compartment="c" hasOnlySubstanceUnits="false" boundaryCondition="false" constant="false">
        <notes>
          <body xmlns="http://www.w3.org/1999/xhtml">
            <p>FORMULA: </p>
            <p>CHARGE: 0</p>
          </body>
        </notes>
      </species>
      <species id="M_9HPOT_c" name="9(S)-HPOT" compartment="c" hasOnlySubstanceUnits="false" boundaryCondition="false" constant="false">
        <notes>
          <body xmlns="http://www.w3.org/1999/xhtml">
            <p>FORMULA: </p>
            <p>CHARGE: 0</p>
          </body>
        </notes>
      </species>
      <species id="M_910Dihydroxyanthracene_c" name="9,10-Dihydroxyanthracene" compartment="c" hasOnlySubstanceUnits="false" boundaryCondition="false" constant="false">
        <notes>
          <body xmlns="http://www.w3.org/1999/xhtml">
            <p>FORMULA: </p>
            <p>CHARGE: 0</p>
          </body>
        </notes>
      </species>
      <species id="M_910EOT_c" name="9,10-EOT" compartment="c" hasOnlySubstanceUnits="false" boundaryCondition="false" constant="false">
        <notes>
          <body xmlns="http://www.w3.org/1999/xhtml">
            <p>FORMULA: </p>
            <p>CHARGE: 0</p>
          </body>
        </notes>
      </species>
      <species id="M_9Oxononanoicacid_c" name="9-Oxononanoic acid" compartment="c" hasOnlySubstanceUnits="false" boundaryCondition="false" constant="false">
        <notes>
          <body xmlns="http://www.w3.org/1999/xhtml">
            <p>FORMULA: </p>
            <p>CHARGE: 0</p>
          </body>
        </notes>
      </species>
      <species id="M_9cisRetinal_c" name="9-cis-Retinal" compartment="c" hasOnlySubstanceUnits="false" boundaryCondition="false" constant="false">
        <notes>
          <body xmlns="http://www.w3.org/1999/xhtml">
            <p>FORMULA: </p>
            <p>CHARGE: 0</p>
          </body>
        </notes>
      </species>
      <species id="M_9cisRetinol_c" name="9-cis-Retinol" compartment="c" hasOnlySubstanceUnits="false" boundaryCondition="false" constant="false">
        <notes>
          <body xmlns="http://www.w3.org/1999/xhtml">
            <p>FORMULA: </p>
            <p>CHARGE: 0</p>
          </body>
        </notes>
      </species>
      <species id="M_ADPglucose_c" name="ADP-glucose" compartment="c" hasOnlySubstanceUnits="false" boundaryCondition="false" constant="false">
        <notes>
          <body xmlns="http://www.w3.org/1999/xhtml">
            <p>FORMULA: </p>
            <p>CHARGE: 0</p>
          </body>
        </notes>
      </species>
      <species id="M_ADPglucose_p" name="ADP-glucose" compartment="p" hasOnlySubstanceUnits="false" boundaryCondition="false" constant="false">
        <notes>
          <body xmlns="http://www.w3.org/1999/xhtml">
            <p>FORMULA: </p>
            <p>CHARGE: 0</p>
          </body>
        </notes>
      </species>
      <species id="M_ADPribose_c" name="ADP-ribose" compartment="c" hasOnlySubstanceUnits="false" boundaryCondition="false" constant="false">
        <notes>
          <body xmlns="http://www.w3.org/1999/xhtml">
            <p>FORMULA: </p>
            <p>CHARGE: 0</p>
          </body>
        </notes>
      </species>
      <species id="M_ADP_c" name="ADP" compartment="c" hasOnlySubstanceUnits="false" boundaryCondition="false" constant="false">
        <notes>
          <body xmlns="http://www.w3.org/1999/xhtml">
            <p>FORMULA: </p>
            <p>CHARGE: 0</p>
          </body>
        </notes>
      </species>
      <species id="M_ADP_m" name="ADP" compartment="m" hasOnlySubstanceUnits="false" boundaryCondition="false" constant="false">
        <notes>
          <body xmlns="http://www.w3.org/1999/xhtml">
            <p>FORMULA: </p>
            <p>CHARGE: 0</p>
          </body>
        </notes>
      </species>
      <species id="M_ADP_p" name="ADP" compartment="p" hasOnlySubstanceUnits="false" boundaryCondition="false" constant="false">
        <notes>
          <body xmlns="http://www.w3.org/1999/xhtml">
            <p>FORMULA: </p>
            <p>CHARGE: 0</p>
          </body>
        </notes>
      </species>
      <species id="M_AMP_c" name="AMP" compartment="c" hasOnlySubstanceUnits="false" boundaryCondition="false" constant="false">
        <notes>
          <body xmlns="http://www.w3.org/1999/xhtml">
            <p>FORMULA: </p>
            <p>CHARGE: 0</p>
          </body>
        </notes>
      </species>
      <species id="M_AMP_m" name="AMP" compartment="m" hasOnlySubstanceUnits="false" boundaryCondition="false" constant="false">
        <notes>
          <body xmlns="http://www.w3.org/1999/xhtml">
            <p>FORMULA: </p>
            <p>CHARGE: 0</p>
          </body>
        </notes>
      </species>
      <species id="M_AMP_p" name="AMP" compartment="p" hasOnlySubstanceUnits="false" boundaryCondition="false" constant="false">
        <notes>
          <body xmlns="http://www.w3.org/1999/xhtml">
            <p>FORMULA: </p>
            <p>CHARGE: 0</p>
          </body>
        </notes>
      </species>
      <species id="M_AMP_x" name="AMP" compartment="x" hasOnlySubstanceUnits="false" boundaryCondition="false" constant="false">
        <notes>
          <body xmlns="http://www.w3.org/1999/xhtml">
            <p>FORMULA: </p>
            <p>CHARGE: 0</p>
          </body>
        </notes>
      </species>
      <species id="M_ATP_c" name="ATP" compartment="c" hasOnlySubstanceUnits="false" boundaryCondition="false" constant="false">
        <notes>
          <body xmlns="http://www.w3.org/1999/xhtml">
            <p>FORMULA: </p>
            <p>CHARGE: 0</p>
          </body>
        </notes>
      </species>
      <species id="M_ATP_m" name="ATP" compartment="m" hasOnlySubstanceUnits="false" boundaryCondition="false" constant="false">
        <notes>
          <body xmlns="http://www.w3.org/1999/xhtml">
            <p>FORMULA: </p>
            <p>CHARGE: 0</p>
          </body>
        </notes>
      </species>
      <species id="M_ATP_p" name="ATP" compartment="p" hasOnlySubstanceUnits="false" boundaryCondition="false" constant="false">
        <notes>
          <body xmlns="http://www.w3.org/1999/xhtml">
            <p>FORMULA: </p>
            <p>CHARGE: 0</p>
          </body>
        </notes>
      </species>
      <species id="M_ATP_x" name="ATP" compartment="x" hasOnlySubstanceUnits="false" boundaryCondition="false" constant="false">
        <notes>
          <body xmlns="http://www.w3.org/1999/xhtml">
            <p>FORMULA: </p>
            <p>CHARGE: 0</p>
          </body>
        </notes>
      </species>
      <species id="M_Acceptor_c" name="Acceptor" compartment="c" hasOnlySubstanceUnits="false" boundaryCondition="false" constant="false">
        <notes>
          <body xmlns="http://www.w3.org/1999/xhtml">
            <p>FORMULA: </p>
            <p>CHARGE: 0</p>
          </body>
        </notes>
      </species>
      <species id="M_Acetaldehyde_c" name="Acetaldehyde" compartment="c" hasOnlySubstanceUnits="false" boundaryCondition="false" constant="false">
        <notes>
          <body xmlns="http://www.w3.org/1999/xhtml">
            <p>FORMULA: </p>
            <p>CHARGE: 0</p>
          </body>
        </notes>
      </species>
      <species id="M_Acetate_c" name="Acetate" compartment="c" hasOnlySubstanceUnits="false" boundaryCondition="false" constant="false">
        <notes>
          <body xmlns="http://www.w3.org/1999/xhtml">
            <p>FORMULA: </p>
            <p>CHARGE: 0</p>
          </body>
        </notes>
      </species>
      <species id="M_Acetate_m" name="Acetate" compartment="m" hasOnlySubstanceUnits="false" boundaryCondition="false" constant="false">
        <notes>
          <body xmlns="http://www.w3.org/1999/xhtml">
            <p>FORMULA: </p>
            <p>CHARGE: 0</p>
          </body>
        </notes>
      </species>
      <species id="M_Acetoacetate_c" name="Acetoacetate" compartment="c" hasOnlySubstanceUnits="false" boundaryCondition="false" constant="false">
        <notes>
          <body xmlns="http://www.w3.org/1999/xhtml">
            <p>FORMULA: </p>
            <p>CHARGE: 0</p>
          </body>
        </notes>
      </species>
      <species id="M_AcetoacetylCoA_c" name="Acetoacetyl-CoA" compartment="c" hasOnlySubstanceUnits="false" boundaryCondition="false" constant="false">
        <notes>
          <body xmlns="http://www.w3.org/1999/xhtml">
            <p>FORMULA: </p>
            <p>CHARGE: 0</p>
          </body>
        </notes>
      </species>
      <species id="M_AcetoacetylCoA_m" name="Acetoacetyl-CoA" compartment="m" hasOnlySubstanceUnits="false" boundaryCondition="false" constant="false">
        <notes>
          <body xmlns="http://www.w3.org/1999/xhtml">
            <p>FORMULA: </p>
            <p>CHARGE: 0</p>
          </body>
        </notes>
      </species>
      <species id="M_AcetoacetylCoA_p" name="Acetoacetyl-CoA" compartment="p" hasOnlySubstanceUnits="false" boundaryCondition="false" constant="false">
        <notes>
          <body xmlns="http://www.w3.org/1999/xhtml">
            <p>FORMULA: </p>
            <p>CHARGE: 0</p>
          </body>
        </notes>
      </species>
      <species id="M_AcetoacetylCoA_x" name="Acetoacetyl-CoA" compartment="x" hasOnlySubstanceUnits="false" boundaryCondition="false" constant="false">
        <notes>
          <body xmlns="http://www.w3.org/1999/xhtml">
            <p>FORMULA: </p>
            <p>CHARGE: 0</p>
          </body>
        </notes>
      </species>
      <species id="M_Acetoacetylacp_c" name="Acetoacetyl-[acp]" compartment="c" hasOnlySubstanceUnits="false" boundaryCondition="false" constant="false">
        <notes>
          <body xmlns="http://www.w3.org/1999/xhtml">
            <p>FORMULA: </p>
            <p>CHARGE: 0</p>
          </body>
        </notes>
      </species>
      <species id="M_Acetoacetylacp_p" name="Acetoacetyl-[acp]" compartment="p" hasOnlySubstanceUnits="false" boundaryCondition="false" constant="false">
        <notes>
          <body xmlns="http://www.w3.org/1999/xhtml">
            <p>FORMULA: </p>
            <p>CHARGE: 0</p>
          </body>
        </notes>
      </species>
      <species id="M_Acetophenone_c" name="Acetophenone" compartment="c" hasOnlySubstanceUnits="false" boundaryCondition="false" constant="false">
        <notes>
          <body xmlns="http://www.w3.org/1999/xhtml">
            <p>FORMULA: </p>
            <p>CHARGE: 0</p>
          </body>
        </notes>
      </species>
      <species id="M_Acetyladenylate_c" name="Acetyl adenylate" compartment="c" hasOnlySubstanceUnits="false" boundaryCondition="false" constant="false">
        <notes>
          <body xmlns="http://www.w3.org/1999/xhtml">
            <p>FORMULA: </p>
            <p>CHARGE: 0</p>
          </body>
        </notes>
      </species>
      <species id="M_Acetyladenylate_m" name="Acetyl adenylate" compartment="m" hasOnlySubstanceUnits="false" boundaryCondition="false" constant="false">
        <notes>
          <body xmlns="http://www.w3.org/1999/xhtml">
            <p>FORMULA: </p>
            <p>CHARGE: 0</p>
          </body>
        </notes>
      </species>
      <species id="M_AcetylCoA_c" name="Acetyl-CoA" compartment="c" hasOnlySubstanceUnits="false" boundaryCondition="false" constant="false">
        <notes>
          <body xmlns="http://www.w3.org/1999/xhtml">
            <p>FORMULA: </p>
            <p>CHARGE: 0</p>
          </body>
        </notes>
      </species>
      <species id="M_AcetylCoA_m" name="Acetyl-CoA" compartment="m" hasOnlySubstanceUnits="false" boundaryCondition="false" constant="false">
        <notes>
          <body xmlns="http://www.w3.org/1999/xhtml">
            <p>FORMULA: </p>
            <p>CHARGE: 0</p>
          </body>
        </notes>
      </species>
      <species id="M_AcetylCoA_p" name="Acetyl-CoA" compartment="p" hasOnlySubstanceUnits="false" boundaryCondition="false" constant="false">
        <notes>
          <body xmlns="http://www.w3.org/1999/xhtml">
            <p>FORMULA: </p>
            <p>CHARGE: 0</p>
          </body>
        </notes>
      </species>
      <species id="M_AcetylCoA_x" name="Acetyl-CoA" compartment="x" hasOnlySubstanceUnits="false" boundaryCondition="false" constant="false">
        <notes>
          <body xmlns="http://www.w3.org/1999/xhtml">
            <p>FORMULA: </p>
            <p>CHARGE: 0</p>
          </body>
        </notes>
      </species>
      <species id="M_Acetylacylcarrierprotein_c" name="Acetyl-[acyl-carrier protein]" compartment="c" hasOnlySubstanceUnits="false" boundaryCondition="false" constant="false">
        <notes>
          <body xmlns="http://www.w3.org/1999/xhtml">
            <p>FORMULA: </p>
            <p>CHARGE: 0</p>
          </body>
        </notes>
      </species>
      <species id="M_Acetylacylcarrierprotein_p" name="Acetyl-[acyl-carrier protein]" compartment="p" hasOnlySubstanceUnits="false" boundaryCondition="false" constant="false">
        <notes>
          <body xmlns="http://www.w3.org/1999/xhtml">
            <p>FORMULA: </p>
            <p>CHARGE: 0</p>
          </body>
        </notes>
      </species>
      <species id="M_Acetylpseudotropine_c" name="Acetylpseudotropine" compartment="c" hasOnlySubstanceUnits="false" boundaryCondition="false" constant="false">
        <notes>
          <body xmlns="http://www.w3.org/1999/xhtml">
            <p>FORMULA: </p>
            <p>CHARGE: 0</p>
          </body>
        </notes>
      </species>
      <species id="M_Acetyltropine_c" name="Acetyltropine" compartment="c" hasOnlySubstanceUnits="false" boundaryCondition="false" constant="false">
        <notes>
          <body xmlns="http://www.w3.org/1999/xhtml">
            <p>FORMULA: </p>
            <p>CHARGE: 0</p>
          </body>
        </notes>
      </species>
      <species id="M_Activatedmethylgroup_c" name="Activated methyl group" compartment="c" hasOnlySubstanceUnits="false" boundaryCondition="false" constant="false">
        <notes>
          <body xmlns="http://www.w3.org/1999/xhtml">
            <p>FORMULA: </p>
            <p>CHARGE: 0</p>
          </body>
        </notes>
      </species>
      <species id="M_AcylCoA_c" name="Acyl-CoA" compartment="c" hasOnlySubstanceUnits="false" boundaryCondition="false" constant="false">
        <notes>
          <body xmlns="http://www.w3.org/1999/xhtml">
            <p>FORMULA: </p>
            <p>CHARGE: 0</p>
          </body>
        </notes>
      </species>
      <species id="M_Acylglyceronephosphate_c" name="Acylglycerone phosphate" compartment="c" hasOnlySubstanceUnits="false" boundaryCondition="false" constant="false">
        <notes>
          <body xmlns="http://www.w3.org/1999/xhtml">
            <p>FORMULA: </p>
            <p>CHARGE: 0</p>
          </body>
        </notes>
      </species>
      <species id="M_Adenine_c" name="Adenine" compartment="c" hasOnlySubstanceUnits="false" boundaryCondition="false" constant="false">
        <notes>
          <body xmlns="http://www.w3.org/1999/xhtml">
            <p>FORMULA: </p>
            <p>CHARGE: 0</p>
          </body>
        </notes>
      </species>
      <species id="M_Adenosine35bisphosphate_c" name="Adenosine 3&apos;,5&apos;-bisphosphate" compartment="c" hasOnlySubstanceUnits="false" boundaryCondition="false" constant="false">
        <notes>
          <body xmlns="http://www.w3.org/1999/xhtml">
            <p>FORMULA: </p>
            <p>CHARGE: 0</p>
          </body>
        </notes>
      </species>
      <species id="M_Adenosine_c" name="Adenosine" compartment="c" hasOnlySubstanceUnits="false" boundaryCondition="false" constant="false">
        <notes>
          <body xmlns="http://www.w3.org/1999/xhtml">
            <p>FORMULA: </p>
            <p>CHARGE: 0</p>
          </body>
        </notes>
      </species>
      <species id="M_Adenylylsulfate_c" name="Adenylyl sulfate" compartment="c" hasOnlySubstanceUnits="false" boundaryCondition="false" constant="false">
        <notes>
          <body xmlns="http://www.w3.org/1999/xhtml">
            <p>FORMULA: </p>
            <p>CHARGE: 0</p>
          </body>
        </notes>
      </species>
      <species id="M_Adenylylselenate_c" name="Adenylylselenate" compartment="c" hasOnlySubstanceUnits="false" boundaryCondition="false" constant="false">
        <notes>
          <body xmlns="http://www.w3.org/1999/xhtml">
            <p>FORMULA: </p>
            <p>CHARGE: 0</p>
          </body>
        </notes>
      </species>
      <species id="M_Adonixanthin_c" name="Adonixanthin" compartment="c" hasOnlySubstanceUnits="false" boundaryCondition="false" constant="false">
        <notes>
          <body xmlns="http://www.w3.org/1999/xhtml">
            <p>FORMULA: </p>
            <p>CHARGE: 0</p>
          </body>
        </notes>
      </species>
      <species id="M_Adrenosterone_c" name="Adrenosterone" compartment="c" hasOnlySubstanceUnits="false" boundaryCondition="false" constant="false">
        <notes>
          <body xmlns="http://www.w3.org/1999/xhtml">
            <p>FORMULA: </p>
            <p>CHARGE: 0</p>
          </body>
        </notes>
      </species>
      <species id="M_Agmatine_c" name="Agmatine" compartment="c" hasOnlySubstanceUnits="false" boundaryCondition="false" constant="false">
        <notes>
          <body xmlns="http://www.w3.org/1999/xhtml">
            <p>FORMULA: </p>
            <p>CHARGE: 0</p>
          </body>
        </notes>
      </species>
      <species id="M_Alanine_c" name="Alanine" compartment="c" hasOnlySubstanceUnits="false" boundaryCondition="false" constant="false">
        <notes>
          <body xmlns="http://www.w3.org/1999/xhtml">
            <p>FORMULA: </p>
            <p>CHARGE: 0</p>
          </body>
        </notes>
      </species>
      <species id="M_Alcophosphamide_c" name="Alcophosphamide" compartment="c" hasOnlySubstanceUnits="false" boundaryCondition="false" constant="false">
        <notes>
          <body xmlns="http://www.w3.org/1999/xhtml">
            <p>FORMULA: </p>
            <p>CHARGE: 0</p>
          </body>
        </notes>
      </species>
      <species id="M_Aldehyde_c" name="Aldehyde" compartment="c" hasOnlySubstanceUnits="false" boundaryCondition="false" constant="false">
        <notes>
          <body xmlns="http://www.w3.org/1999/xhtml">
            <p>FORMULA: </p>
            <p>CHARGE: 0</p>
          </body>
        </notes>
      </species>
      <species id="M_Aldophosphamide_c" name="Aldophosphamide" compartment="c" hasOnlySubstanceUnits="false" boundaryCondition="false" constant="false">
        <notes>
          <body xmlns="http://www.w3.org/1999/xhtml">
            <p>FORMULA: </p>
            <p>CHARGE: 0</p>
          </body>
        </notes>
      </species>
      <species id="M_Alkane_c" name="Alkane" compartment="c" hasOnlySubstanceUnits="false" boundaryCondition="false" constant="false">
        <notes>
          <body xmlns="http://www.w3.org/1999/xhtml">
            <p>FORMULA: </p>
            <p>CHARGE: 0</p>
          </body>
        </notes>
      </species>
      <species id="M_Alkylphosphonate_c" name="Alkylphosphonate" compartment="c" hasOnlySubstanceUnits="false" boundaryCondition="false" constant="false">
        <notes>
          <body xmlns="http://www.w3.org/1999/xhtml">
            <p>FORMULA: </p>
            <p>CHARGE: 0</p>
          </body>
        </notes>
      </species>
      <species id="M_Allantoate_c" name="Allantoate" compartment="c" hasOnlySubstanceUnits="false" boundaryCondition="false" constant="false">
        <notes>
          <body xmlns="http://www.w3.org/1999/xhtml">
            <p>FORMULA: </p>
            <p>CHARGE: 0</p>
          </body>
        </notes>
      </species>
      <species id="M_Aminoacetone_c" name="Aminoacetone" compartment="c" hasOnlySubstanceUnits="false" boundaryCondition="false" constant="false">
        <notes>
          <body xmlns="http://www.w3.org/1999/xhtml">
            <p>FORMULA: </p>
            <p>CHARGE: 0</p>
          </body>
        </notes>
      </species>
      <species id="M_Aminoimidazoleribotide_c" name="Aminoimidazole ribotide" compartment="c" hasOnlySubstanceUnits="false" boundaryCondition="false" constant="false">
        <notes>
          <body xmlns="http://www.w3.org/1999/xhtml">
            <p>FORMULA: </p>
            <p>CHARGE: 0</p>
          </body>
        </notes>
      </species>
      <species id="M_Aminopropylcadaverine_c" name="Aminopropylcadaverine" compartment="c" hasOnlySubstanceUnits="false" boundaryCondition="false" constant="false">
        <notes>
          <body xmlns="http://www.w3.org/1999/xhtml">
            <p>FORMULA: </p>
            <p>CHARGE: 0</p>
          </body>
        </notes>
      </species>
      <species id="M_Amylose_c" name="Amylose" compartment="c" hasOnlySubstanceUnits="false" boundaryCondition="false" constant="false">
        <notes>
          <body xmlns="http://www.w3.org/1999/xhtml">
            <p>FORMULA: </p>
            <p>CHARGE: 0</p>
          </body>
        </notes>
      </species>
      <species id="M_Amylose_p" name="Amylose" compartment="p" hasOnlySubstanceUnits="false" boundaryCondition="false" constant="false">
        <notes>
          <body xmlns="http://www.w3.org/1999/xhtml">
            <p>FORMULA: </p>
            <p>CHARGE: 0</p>
          </body>
        </notes>
      </species>
      <species id="M_Aniline_c" name="Aniline" compartment="c" hasOnlySubstanceUnits="false" boundaryCondition="false" constant="false">
        <notes>
          <body xmlns="http://www.w3.org/1999/xhtml">
            <p>FORMULA: </p>
            <p>CHARGE: 0</p>
          </body>
        </notes>
      </species>
      <species id="M_Anthracene910dihydrodiol_c" name="Anthracene-9,10-dihydrodiol" compartment="c" hasOnlySubstanceUnits="false" boundaryCondition="false" constant="false">
        <notes>
          <body xmlns="http://www.w3.org/1999/xhtml">
            <p>FORMULA: </p>
            <p>CHARGE: 0</p>
          </body>
        </notes>
      </species>
      <species id="M_Anthracene_c" name="Anthracene" compartment="c" hasOnlySubstanceUnits="false" boundaryCondition="false" constant="false">
        <notes>
          <body xmlns="http://www.w3.org/1999/xhtml">
            <p>FORMULA: </p>
            <p>CHARGE: 0</p>
          </body>
        </notes>
      </species>
      <species id="M_Anthranilate_c" name="Anthranilate" compartment="c" hasOnlySubstanceUnits="false" boundaryCondition="false" constant="false">
        <notes>
          <body xmlns="http://www.w3.org/1999/xhtml">
            <p>FORMULA: </p>
            <p>CHARGE: 0</p>
          </body>
        </notes>
      </species>
      <species id="M_Apiforol_c" name="Apiforol" compartment="c" hasOnlySubstanceUnits="false" boundaryCondition="false" constant="false">
        <notes>
          <body xmlns="http://www.w3.org/1999/xhtml">
            <p>FORMULA: </p>
            <p>CHARGE: 0</p>
          </body>
        </notes>
      </species>
      <species id="M_Apigenin_c" name="Apigenin" compartment="c" hasOnlySubstanceUnits="false" boundaryCondition="false" constant="false">
        <notes>
          <body xmlns="http://www.w3.org/1999/xhtml">
            <p>FORMULA: </p>
            <p>CHARGE: 0</p>
          </body>
        </notes>
      </species>
      <species id="M_Apoprotein_c" name="Apoprotein" compartment="c" hasOnlySubstanceUnits="false" boundaryCondition="false" constant="false">
        <notes>
          <body xmlns="http://www.w3.org/1999/xhtml">
            <p>FORMULA: </p>
            <p>CHARGE: 0</p>
          </body>
        </notes>
      </species>
      <species id="M_ArachidonylCoA_c" name="Arachidonyl-CoA" compartment="c" hasOnlySubstanceUnits="false" boundaryCondition="false" constant="false">
        <notes>
          <body xmlns="http://www.w3.org/1999/xhtml">
            <p>FORMULA: </p>
            <p>CHARGE: 0</p>
          </body>
        </notes>
      </species>
      <species id="M_Ascorbate_c" name="Ascorbate" compartment="c" hasOnlySubstanceUnits="false" boundaryCondition="false" constant="false">
        <notes>
          <body xmlns="http://www.w3.org/1999/xhtml">
            <p>FORMULA: </p>
            <p>CHARGE: 0</p>
          </body>
        </notes>
      </species>
      <species id="M_Astaxanthin_c" name="Astaxanthin" compartment="c" hasOnlySubstanceUnits="false" boundaryCondition="false" constant="false">
        <notes>
          <body xmlns="http://www.w3.org/1999/xhtml">
            <p>FORMULA: </p>
            <p>CHARGE: 0</p>
          </body>
        </notes>
      </species>
      <species id="M_Benzene124triol_c" name="Benzene-1,2,4-triol" compartment="c" hasOnlySubstanceUnits="false" boundaryCondition="false" constant="false">
        <notes>
          <body xmlns="http://www.w3.org/1999/xhtml">
            <p>FORMULA: </p>
            <p>CHARGE: 0</p>
          </body>
        </notes>
      </species>
      <species id="M_Benzoapyrene45oxide_c" name="Benzo[a]pyrene-4,5-oxide" compartment="c" hasOnlySubstanceUnits="false" boundaryCondition="false" constant="false">
        <notes>
          <body xmlns="http://www.w3.org/1999/xhtml">
            <p>FORMULA: </p>
            <p>CHARGE: 0</p>
          </body>
        </notes>
      </species>
      <species id="M_Benzoapyrene78diol_c" name="Benzo[a]pyrene-7,8-diol" compartment="c" hasOnlySubstanceUnits="false" boundaryCondition="false" constant="false">
        <notes>
          <body xmlns="http://www.w3.org/1999/xhtml">
            <p>FORMULA: </p>
            <p>CHARGE: 0</p>
          </body>
        </notes>
      </species>
      <species id="M_Benzoate_c" name="Benzoate" compartment="c" hasOnlySubstanceUnits="false" boundaryCondition="false" constant="false">
        <notes>
          <body xmlns="http://www.w3.org/1999/xhtml">
            <p>FORMULA: </p>
            <p>CHARGE: 0</p>
          </body>
        </notes>
      </species>
      <species id="M_Benzonitrile_c" name="Benzonitrile" compartment="c" hasOnlySubstanceUnits="false" boundaryCondition="false" constant="false">
        <notes>
          <body xmlns="http://www.w3.org/1999/xhtml">
            <p>FORMULA: </p>
            <p>CHARGE: 0</p>
          </body>
        </notes>
      </species>
      <species id="M_BenzoylacetylCoA_c" name="Benzoyl acetyl-CoA" compartment="c" hasOnlySubstanceUnits="false" boundaryCondition="false" constant="false">
        <notes>
          <body xmlns="http://www.w3.org/1999/xhtml">
            <p>FORMULA: </p>
            <p>CHARGE: 0</p>
          </body>
        </notes>
      </species>
      <species id="M_Betainealdehyde_c" name="Betaine aldehyde" compartment="c" hasOnlySubstanceUnits="false" boundaryCondition="false" constant="false">
        <notes>
          <body xmlns="http://www.w3.org/1999/xhtml">
            <p>FORMULA: </p>
            <p>CHARGE: 0</p>
          </body>
        </notes>
      </species>
      <species id="M_Betaine_c" name="Betaine" compartment="c" hasOnlySubstanceUnits="false" boundaryCondition="false" constant="false">
        <notes>
          <body xmlns="http://www.w3.org/1999/xhtml">
            <p>FORMULA: </p>
            <p>CHARGE: 0</p>
          </body>
        </notes>
      </species>
      <species id="M_Biliverdin_c" name="Biliverdin" compartment="c" hasOnlySubstanceUnits="false" boundaryCondition="false" constant="false">
        <notes>
          <body xmlns="http://www.w3.org/1999/xhtml">
            <p>FORMULA: </p>
            <p>CHARGE: 0</p>
          </body>
        </notes>
      </species>
      <species id="M_Biotin_c" name="Biotin" compartment="c" hasOnlySubstanceUnits="false" boundaryCondition="false" constant="false">
        <notes>
          <body xmlns="http://www.w3.org/1999/xhtml">
            <p>FORMULA: </p>
            <p>CHARGE: 0</p>
          </body>
        </notes>
      </species>
      <species id="M_Bis4chlorophenylacetate_c" name="Bis(4&apos;-chlorophenyl)acetate" compartment="c" hasOnlySubstanceUnits="false" boundaryCondition="false" constant="false">
        <notes>
          <body xmlns="http://www.w3.org/1999/xhtml">
            <p>FORMULA: </p>
            <p>CHARGE: 0</p>
          </body>
        </notes>
      </species>
      <species id="M_Bis4chlorophenylmethane_c" name="Bis(4&apos;-chlorophenyl)methane" compartment="c" hasOnlySubstanceUnits="false" boundaryCondition="false" constant="false">
        <notes>
          <body xmlns="http://www.w3.org/1999/xhtml">
            <p>FORMULA: </p>
            <p>CHARGE: 0</p>
          </body>
        </notes>
      </species>
      <species id="M_Bromobenzene23oxide_c" name="Bromobenzene-2,3-oxide" compartment="c" hasOnlySubstanceUnits="false" boundaryCondition="false" constant="false">
        <notes>
          <body xmlns="http://www.w3.org/1999/xhtml">
            <p>FORMULA: </p>
            <p>CHARGE: 0</p>
          </body>
        </notes>
      </species>
      <species id="M_Bromobenzene34oxide_c" name="Bromobenzene-3,4-oxide" compartment="c" hasOnlySubstanceUnits="false" boundaryCondition="false" constant="false">
        <notes>
          <body xmlns="http://www.w3.org/1999/xhtml">
            <p>FORMULA: </p>
            <p>CHARGE: 0</p>
          </body>
        </notes>
      </species>
      <species id="M_But2enoylacylcarrierprotein_c" name="But-2-enoyl-[acyl-carrier protein]" compartment="c" hasOnlySubstanceUnits="false" boundaryCondition="false" constant="false">
        <notes>
          <body xmlns="http://www.w3.org/1999/xhtml">
            <p>FORMULA: </p>
            <p>CHARGE: 0</p>
          </body>
        </notes>
      </species>
      <species id="M_But2enoylacylcarrierprotein_p" name="But-2-enoyl-[acyl-carrier protein]" compartment="p" hasOnlySubstanceUnits="false" boundaryCondition="false" constant="false">
        <notes>
          <body xmlns="http://www.w3.org/1999/xhtml">
            <p>FORMULA: </p>
            <p>CHARGE: 0</p>
          </body>
        </notes>
      </species>
      <species id="M_ButanoylCoA_x" name="Butanoyl-CoA" compartment="x" hasOnlySubstanceUnits="false" boundaryCondition="false" constant="false">
        <notes>
          <body xmlns="http://www.w3.org/1999/xhtml">
            <p>FORMULA: </p>
            <p>CHARGE: 0</p>
          </body>
        </notes>
      </species>
      <species id="M_Butein_c" name="Butein" compartment="c" hasOnlySubstanceUnits="false" boundaryCondition="false" constant="false">
        <notes>
          <body xmlns="http://www.w3.org/1999/xhtml">
            <p>FORMULA: </p>
            <p>CHARGE: 0</p>
          </body>
        </notes>
      </species>
      <species id="M_Butin_c" name="Butin" compartment="c" hasOnlySubstanceUnits="false" boundaryCondition="false" constant="false">
        <notes>
          <body xmlns="http://www.w3.org/1999/xhtml">
            <p>FORMULA: </p>
            <p>CHARGE: 0</p>
          </body>
        </notes>
      </species>
      <species id="M_Butyrylacp_c" name="Butyryl-[acp]" compartment="c" hasOnlySubstanceUnits="false" boundaryCondition="false" constant="false">
        <notes>
          <body xmlns="http://www.w3.org/1999/xhtml">
            <p>FORMULA: </p>
            <p>CHARGE: 0</p>
          </body>
        </notes>
      </species>
      <species id="M_Butyrylacp_p" name="Butyryl-[acp]" compartment="p" hasOnlySubstanceUnits="false" boundaryCondition="false" constant="false">
        <notes>
          <body xmlns="http://www.w3.org/1999/xhtml">
            <p>FORMULA: </p>
            <p>CHARGE: 0</p>
          </body>
        </notes>
      </species>
      <species id="M_C15811_c" name="C15811" compartment="c" hasOnlySubstanceUnits="false" boundaryCondition="false" constant="false">
        <notes>
          <body xmlns="http://www.w3.org/1999/xhtml">
            <p>FORMULA: </p>
            <p>CHARGE: 0</p>
          </body>
        </notes>
      </species>
      <species id="M_C15812_c" name="C15812" compartment="c" hasOnlySubstanceUnits="false" boundaryCondition="false" constant="false">
        <notes>
          <body xmlns="http://www.w3.org/1999/xhtml">
            <p>FORMULA: </p>
            <p>CHARGE: 0</p>
          </body>
        </notes>
      </species>
      <species id="M_CDPcholine_c" name="CDP-choline" compartment="c" hasOnlySubstanceUnits="false" boundaryCondition="false" constant="false">
        <notes>
          <body xmlns="http://www.w3.org/1999/xhtml">
            <p>FORMULA: </p>
            <p>CHARGE: 0</p>
          </body>
        </notes>
      </species>
      <species id="M_CDPdiacylglycerol_c" name="CDP-diacylglycerol" compartment="c" hasOnlySubstanceUnits="false" boundaryCondition="false" constant="false">
        <notes>
          <body xmlns="http://www.w3.org/1999/xhtml">
            <p>FORMULA: </p>
            <p>CHARGE: 0</p>
          </body>
        </notes>
      </species>
      <species id="M_CDPethanolamine_c" name="CDP-ethanolamine" compartment="c" hasOnlySubstanceUnits="false" boundaryCondition="false" constant="false">
        <notes>
          <body xmlns="http://www.w3.org/1999/xhtml">
            <p>FORMULA: </p>
            <p>CHARGE: 0</p>
          </body>
        </notes>
      </species>
      <species id="M_CDP_c" name="CDP" compartment="c" hasOnlySubstanceUnits="false" boundaryCondition="false" constant="false">
        <notes>
          <body xmlns="http://www.w3.org/1999/xhtml">
            <p>FORMULA: </p>
            <p>CHARGE: 0</p>
          </body>
        </notes>
      </species>
      <species id="M_CH3R_c" name="CH3-R" compartment="c" hasOnlySubstanceUnits="false" boundaryCondition="false" constant="false">
        <notes>
          <body xmlns="http://www.w3.org/1999/xhtml">
            <p>FORMULA: </p>
            <p>CHARGE: 0</p>
          </body>
        </notes>
      </species>
      <species id="M_CMP2aminoethylphosphonate_c" name="CMP-2-aminoethylphosphonate" compartment="c" hasOnlySubstanceUnits="false" boundaryCondition="false" constant="false">
        <notes>
          <body xmlns="http://www.w3.org/1999/xhtml">
            <p>FORMULA: </p>
            <p>CHARGE: 0</p>
          </body>
        </notes>
      </species>
      <species id="M_CMP3deoxyDmannooctulosonate_c" name="CMP-3-deoxy-D-manno-octulosonate" compartment="c" hasOnlySubstanceUnits="false" boundaryCondition="false" constant="false">
        <notes>
          <body xmlns="http://www.w3.org/1999/xhtml">
            <p>FORMULA: </p>
            <p>CHARGE: 0</p>
          </body>
        </notes>
      </species>
      <species id="M_CMP_c" name="CMP" compartment="c" hasOnlySubstanceUnits="false" boundaryCondition="false" constant="false">
        <notes>
          <body xmlns="http://www.w3.org/1999/xhtml">
            <p>FORMULA: </p>
            <p>CHARGE: 0</p>
          </body>
        </notes>
      </species>
      <species id="M_CO2_c" name="CO2" compartment="c" hasOnlySubstanceUnits="false" boundaryCondition="false" constant="false">
        <notes>
          <body xmlns="http://www.w3.org/1999/xhtml">
            <p>FORMULA: </p>
            <p>CHARGE: 0</p>
          </body>
        </notes>
      </species>
      <species id="M_CO2_m" name="CO2" compartment="m" hasOnlySubstanceUnits="false" boundaryCondition="false" constant="false">
        <notes>
          <body xmlns="http://www.w3.org/1999/xhtml">
            <p>FORMULA: </p>
            <p>CHARGE: 0</p>
          </body>
        </notes>
      </species>
      <species id="M_CO2_p" name="CO2" compartment="p" hasOnlySubstanceUnits="false" boundaryCondition="false" constant="false">
        <notes>
          <body xmlns="http://www.w3.org/1999/xhtml">
            <p>FORMULA: </p>
            <p>CHARGE: 0</p>
          </body>
        </notes>
      </species>
      <species id="M_CO2_x" name="CO2" compartment="x" hasOnlySubstanceUnits="false" boundaryCondition="false" constant="false">
        <notes>
          <body xmlns="http://www.w3.org/1999/xhtml">
            <p>FORMULA: </p>
            <p>CHARGE: 0</p>
          </body>
        </notes>
      </species>
      <species id="M_CTP_c" name="CTP" compartment="c" hasOnlySubstanceUnits="false" boundaryCondition="false" constant="false">
        <notes>
          <body xmlns="http://www.w3.org/1999/xhtml">
            <p>FORMULA: </p>
            <p>CHARGE: 0</p>
          </body>
        </notes>
      </species>
      <species id="M_Cadaverine_c" name="Cadaverine" compartment="c" hasOnlySubstanceUnits="false" boundaryCondition="false" constant="false">
        <notes>
          <body xmlns="http://www.w3.org/1999/xhtml">
            <p>FORMULA: </p>
            <p>CHARGE: 0</p>
          </body>
        </notes>
      </species>
      <species id="M_Caffeicaldehyde_c" name="Caffeic aldehyde" compartment="c" hasOnlySubstanceUnits="false" boundaryCondition="false" constant="false">
        <notes>
          <body xmlns="http://www.w3.org/1999/xhtml">
            <p>FORMULA: </p>
            <p>CHARGE: 0</p>
          </body>
        </notes>
      </species>
      <species id="M_CaffeoylCoA_c" name="Caffeoyl-CoA" compartment="c" hasOnlySubstanceUnits="false" boundaryCondition="false" constant="false">
        <notes>
          <body xmlns="http://www.w3.org/1999/xhtml">
            <p>FORMULA: </p>
            <p>CHARGE: 0</p>
          </body>
        </notes>
      </species>
      <species id="M_Campest4en3one_c" name="Campest-4-en-3-one" compartment="c" hasOnlySubstanceUnits="false" boundaryCondition="false" constant="false">
        <notes>
          <body xmlns="http://www.w3.org/1999/xhtml">
            <p>FORMULA: </p>
            <p>CHARGE: 0</p>
          </body>
        </notes>
      </species>
      <species id="M_Campestanol_c" name="Campestanol" compartment="c" hasOnlySubstanceUnits="false" boundaryCondition="false" constant="false">
        <notes>
          <body xmlns="http://www.w3.org/1999/xhtml">
            <p>FORMULA: </p>
            <p>CHARGE: 0</p>
          </body>
        </notes>
      </species>
      <species id="M_Campesterol_c" name="Campesterol" compartment="c" hasOnlySubstanceUnits="false" boundaryCondition="false" constant="false">
        <notes>
          <body xmlns="http://www.w3.org/1999/xhtml">
            <p>FORMULA: </p>
            <p>CHARGE: 0</p>
          </body>
        </notes>
      </species>
      <species id="M_Canthaxanthin_c" name="Canthaxanthin" compartment="c" hasOnlySubstanceUnits="false" boundaryCondition="false" constant="false">
        <notes>
          <body xmlns="http://www.w3.org/1999/xhtml">
            <p>FORMULA: </p>
            <p>CHARGE: 0</p>
          </body>
        </notes>
      </species>
      <species id="M_Carbamate_c" name="Carbamate" compartment="c" hasOnlySubstanceUnits="false" boundaryCondition="false" constant="false">
        <notes>
          <body xmlns="http://www.w3.org/1999/xhtml">
            <p>FORMULA: </p>
            <p>CHARGE: 0</p>
          </body>
        </notes>
      </species>
      <species id="M_Carbamoylphosphate_c" name="Carbamoyl phosphate" compartment="c" hasOnlySubstanceUnits="false" boundaryCondition="false" constant="false">
        <notes>
          <body xmlns="http://www.w3.org/1999/xhtml">
            <p>FORMULA: </p>
            <p>CHARGE: 0</p>
          </body>
        </notes>
      </species>
      <species id="M_Carbamoylphosphate_m" name="Carbamoyl phosphate" compartment="m" hasOnlySubstanceUnits="false" boundaryCondition="false" constant="false">
        <notes>
          <body xmlns="http://www.w3.org/1999/xhtml">
            <p>FORMULA: </p>
            <p>CHARGE: 0</p>
          </body>
        </notes>
      </species>
      <species id="M_Carbamoylphosphate_p" name="Carbamoyl phosphate" compartment="p" hasOnlySubstanceUnits="false" boundaryCondition="false" constant="false">
        <notes>
          <body xmlns="http://www.w3.org/1999/xhtml">
            <p>FORMULA: </p>
            <p>CHARGE: 0</p>
          </body>
        </notes>
      </species>
      <species id="M_Carboxylate_c" name="Carboxylate" compartment="c" hasOnlySubstanceUnits="false" boundaryCondition="false" constant="false">
        <notes>
          <body xmlns="http://www.w3.org/1999/xhtml">
            <p>FORMULA: </p>
            <p>CHARGE: 0</p>
          </body>
        </notes>
      </species>
      <species id="M_Castasterone_c" name="Castasterone" compartment="c" hasOnlySubstanceUnits="false" boundaryCondition="false" constant="false">
        <notes>
          <body xmlns="http://www.w3.org/1999/xhtml">
            <p>FORMULA: </p>
            <p>CHARGE: 0</p>
          </body>
        </notes>
      </species>
      <species id="M_Catechol_c" name="Catechol" compartment="c" hasOnlySubstanceUnits="false" boundaryCondition="false" constant="false">
        <notes>
          <body xmlns="http://www.w3.org/1999/xhtml">
            <p>FORMULA: </p>
            <p>CHARGE: 0</p>
          </body>
        </notes>
      </species>
      <species id="M_Cathasterone_c" name="Cathasterone" compartment="c" hasOnlySubstanceUnits="false" boundaryCondition="false" constant="false">
        <notes>
          <body xmlns="http://www.w3.org/1999/xhtml">
            <p>FORMULA: </p>
            <p>CHARGE: 0</p>
          </body>
        </notes>
      </species>
      <species id="M_Cellobiose_c" name="Cellobiose" compartment="c" hasOnlySubstanceUnits="false" boundaryCondition="false" constant="false">
        <notes>
          <body xmlns="http://www.w3.org/1999/xhtml">
            <p>FORMULA: </p>
            <p>CHARGE: 0</p>
          </body>
        </notes>
      </species>
      <species id="M_Cellulose_c" name="Cellulose" compartment="c" hasOnlySubstanceUnits="false" boundaryCondition="false" constant="false">
        <notes>
          <body xmlns="http://www.w3.org/1999/xhtml">
            <p>FORMULA: </p>
            <p>CHARGE: 0</p>
          </body>
        </notes>
      </species>
      <species id="M_Ceramide1phosphate_c" name="Ceramide 1-phosphate" compartment="c" hasOnlySubstanceUnits="false" boundaryCondition="false" constant="false">
        <notes>
          <body xmlns="http://www.w3.org/1999/xhtml">
            <p>FORMULA: </p>
            <p>CHARGE: 0</p>
          </body>
        </notes>
      </species>
      <species id="M_ChenodeoxycholoylCoA_c" name="Chenodeoxycholoyl-CoA" compartment="c" hasOnlySubstanceUnits="false" boundaryCondition="false" constant="false">
        <notes>
          <body xmlns="http://www.w3.org/1999/xhtml">
            <p>FORMULA: </p>
            <p>CHARGE: 0</p>
          </body>
        </notes>
      </species>
      <species id="M_ChenodeoxyglycocholoylCoA_c" name="Chenodeoxyglycocholoyl-CoA" compartment="c" hasOnlySubstanceUnits="false" boundaryCondition="false" constant="false">
        <notes>
          <body xmlns="http://www.w3.org/1999/xhtml">
            <p>FORMULA: </p>
            <p>CHARGE: 0</p>
          </body>
        </notes>
      </species>
      <species id="M_Chitin_c" name="Chitin" compartment="c" hasOnlySubstanceUnits="false" boundaryCondition="false" constant="false">
        <notes>
          <body xmlns="http://www.w3.org/1999/xhtml">
            <p>FORMULA: </p>
            <p>CHARGE: 0</p>
          </body>
        </notes>
      </species>
      <species id="M_Chitobiose_c" name="Chitobiose" compartment="c" hasOnlySubstanceUnits="false" boundaryCondition="false" constant="false">
        <notes>
          <body xmlns="http://www.w3.org/1999/xhtml">
            <p>FORMULA: </p>
            <p>CHARGE: 0</p>
          </body>
        </notes>
      </species>
      <species id="M_Chloralhydrate_c" name="Chloral hydrate" compartment="c" hasOnlySubstanceUnits="false" boundaryCondition="false" constant="false">
        <notes>
          <body xmlns="http://www.w3.org/1999/xhtml">
            <p>FORMULA: </p>
            <p>CHARGE: 0</p>
          </body>
        </notes>
      </species>
      <species id="M_Chloroacetylchloride_c" name="Chloroacetyl chloride" compartment="c" hasOnlySubstanceUnits="false" boundaryCondition="false" constant="false">
        <notes>
          <body xmlns="http://www.w3.org/1999/xhtml">
            <p>FORMULA: </p>
            <p>CHARGE: 0</p>
          </body>
        </notes>
      </species>
      <species id="M_Chlorophylla_c" name="Chlorophyll a" compartment="c" hasOnlySubstanceUnits="false" boundaryCondition="false" constant="false">
        <notes>
          <body xmlns="http://www.w3.org/1999/xhtml">
            <p>FORMULA: </p>
            <p>CHARGE: 0</p>
          </body>
        </notes>
      </species>
      <species id="M_Chlorophyllide_c" name="Chlorophyllide" compartment="c" hasOnlySubstanceUnits="false" boundaryCondition="false" constant="false">
        <notes>
          <body xmlns="http://www.w3.org/1999/xhtml">
            <p>FORMULA: </p>
            <p>CHARGE: 0</p>
          </body>
        </notes>
      </species>
      <species id="M_Cholesta57dien3betaol_c" name="Cholesta-5,7-dien-3beta-ol" compartment="c" hasOnlySubstanceUnits="false" boundaryCondition="false" constant="false">
        <notes>
          <body xmlns="http://www.w3.org/1999/xhtml">
            <p>FORMULA: </p>
            <p>CHARGE: 0</p>
          </body>
        </notes>
      </species>
      <species id="M_Cholesterol_c" name="Cholesterol" compartment="c" hasOnlySubstanceUnits="false" boundaryCondition="false" constant="false">
        <notes>
          <body xmlns="http://www.w3.org/1999/xhtml">
            <p>FORMULA: </p>
            <p>CHARGE: 0</p>
          </body>
        </notes>
      </species>
      <species id="M_Cholinephosphate_c" name="Choline phosphate" compartment="c" hasOnlySubstanceUnits="false" boundaryCondition="false" constant="false">
        <notes>
          <body xmlns="http://www.w3.org/1999/xhtml">
            <p>FORMULA: </p>
            <p>CHARGE: 0</p>
          </body>
        </notes>
      </species>
      <species id="M_Choline_c" name="Choline" compartment="c" hasOnlySubstanceUnits="false" boundaryCondition="false" constant="false">
        <notes>
          <body xmlns="http://www.w3.org/1999/xhtml">
            <p>FORMULA: </p>
            <p>CHARGE: 0</p>
          </body>
        </notes>
      </species>
      <species id="M_CholoylCoA_c" name="Choloyl-CoA" compartment="c" hasOnlySubstanceUnits="false" boundaryCondition="false" constant="false">
        <notes>
          <body xmlns="http://www.w3.org/1999/xhtml">
            <p>FORMULA: </p>
            <p>CHARGE: 0</p>
          </body>
        </notes>
      </species>
      <species id="M_Chorismate_c" name="Chorismate" compartment="c" hasOnlySubstanceUnits="false" boundaryCondition="false" constant="false">
        <notes>
          <body xmlns="http://www.w3.org/1999/xhtml">
            <p>FORMULA: </p>
            <p>CHARGE: 0</p>
          </body>
        </notes>
      </species>
      <species id="M_CinnamoylCoA_c" name="Cinnamoyl-CoA" compartment="c" hasOnlySubstanceUnits="false" boundaryCondition="false" constant="false">
        <notes>
          <body xmlns="http://www.w3.org/1999/xhtml">
            <p>FORMULA: </p>
            <p>CHARGE: 0</p>
          </body>
        </notes>
      </species>
      <species id="M_Cinnavalininate_c" name="Cinnavalininate" compartment="c" hasOnlySubstanceUnits="false" boundaryCondition="false" constant="false">
        <notes>
          <body xmlns="http://www.w3.org/1999/xhtml">
            <p>FORMULA: </p>
            <p>CHARGE: 0</p>
          </body>
        </notes>
      </species>
      <species id="M_Citrate_c" name="Citrate" compartment="c" hasOnlySubstanceUnits="false" boundaryCondition="false" constant="false">
        <notes>
          <body xmlns="http://www.w3.org/1999/xhtml">
            <p>FORMULA: </p>
            <p>CHARGE: 0</p>
          </body>
        </notes>
      </species>
      <species id="M_Citrate_m" name="Citrate" compartment="m" hasOnlySubstanceUnits="false" boundaryCondition="false" constant="false">
        <notes>
          <body xmlns="http://www.w3.org/1999/xhtml">
            <p>FORMULA: </p>
            <p>CHARGE: 0</p>
          </body>
        </notes>
      </species>
      <species id="M_Citrate_v" name="Citrate" compartment="v" hasOnlySubstanceUnits="false" boundaryCondition="false" constant="false">
        <notes>
          <body xmlns="http://www.w3.org/1999/xhtml">
            <p>FORMULA: </p>
            <p>CHARGE: 0</p>
          </body>
        </notes>
      </species>
      <species id="M_Citrate_x" name="Citrate" compartment="x" hasOnlySubstanceUnits="false" boundaryCondition="false" constant="false">
        <notes>
          <body xmlns="http://www.w3.org/1999/xhtml">
            <p>FORMULA: </p>
            <p>CHARGE: 0</p>
          </body>
        </notes>
      </species>
      <species id="M_CoA_c" name="CoA" compartment="c" hasOnlySubstanceUnits="false" boundaryCondition="false" constant="false">
        <notes>
          <body xmlns="http://www.w3.org/1999/xhtml">
            <p>FORMULA: </p>
            <p>CHARGE: 0</p>
          </body>
        </notes>
      </species>
      <species id="M_CoA_m" name="CoA" compartment="m" hasOnlySubstanceUnits="false" boundaryCondition="false" constant="false">
        <notes>
          <body xmlns="http://www.w3.org/1999/xhtml">
            <p>FORMULA: </p>
            <p>CHARGE: 0</p>
          </body>
        </notes>
      </species>
      <species id="M_CoA_p" name="CoA" compartment="p" hasOnlySubstanceUnits="false" boundaryCondition="false" constant="false">
        <notes>
          <body xmlns="http://www.w3.org/1999/xhtml">
            <p>FORMULA: </p>
            <p>CHARGE: 0</p>
          </body>
        </notes>
      </species>
      <species id="M_CoA_x" name="CoA" compartment="x" hasOnlySubstanceUnits="false" boundaryCondition="false" constant="false">
        <notes>
          <body xmlns="http://www.w3.org/1999/xhtml">
            <p>FORMULA: </p>
            <p>CHARGE: 0</p>
          </body>
        </notes>
      </species>
      <species id="M_Coniferylalcohol_c" name="Coniferyl alcohol" compartment="c" hasOnlySubstanceUnits="false" boundaryCondition="false" constant="false">
        <notes>
          <body xmlns="http://www.w3.org/1999/xhtml">
            <p>FORMULA: </p>
            <p>CHARGE: 0</p>
          </body>
        </notes>
      </species>
      <species id="M_Coniferylaldehyde_c" name="Coniferyl aldehyde" compartment="c" hasOnlySubstanceUnits="false" boundaryCondition="false" constant="false">
        <notes>
          <body xmlns="http://www.w3.org/1999/xhtml">
            <p>FORMULA: </p>
            <p>CHARGE: 0</p>
          </body>
        </notes>
      </species>
      <species id="M_CoproporphyrinogenIII_c" name="Coproporphyrinogen III" compartment="c" hasOnlySubstanceUnits="false" boundaryCondition="false" constant="false">
        <notes>
          <body xmlns="http://www.w3.org/1999/xhtml">
            <p>FORMULA: </p>
            <p>CHARGE: 0</p>
          </body>
        </notes>
      </species>
      <species id="M_CoproporphyrinogenI_c" name="Coproporphyrinogen I" compartment="c" hasOnlySubstanceUnits="false" boundaryCondition="false" constant="false">
        <notes>
          <body xmlns="http://www.w3.org/1999/xhtml">
            <p>FORMULA: </p>
            <p>CHARGE: 0</p>
          </body>
        </notes>
      </species>
      <species id="M_Corticosterone_c" name="Corticosterone" compartment="c" hasOnlySubstanceUnits="false" boundaryCondition="false" constant="false">
        <notes>
          <body xmlns="http://www.w3.org/1999/xhtml">
            <p>FORMULA: </p>
            <p>CHARGE: 0</p>
          </body>
        </notes>
      </species>
      <species id="M_Cortisol_c" name="Cortisol" compartment="c" hasOnlySubstanceUnits="false" boundaryCondition="false" constant="false">
        <notes>
          <body xmlns="http://www.w3.org/1999/xhtml">
            <p>FORMULA: </p>
            <p>CHARGE: 0</p>
          </body>
        </notes>
      </species>
      <species id="M_Cortisone_c" name="Cortisone" compartment="c" hasOnlySubstanceUnits="false" boundaryCondition="false" constant="false">
        <notes>
          <body xmlns="http://www.w3.org/1999/xhtml">
            <p>FORMULA: </p>
            <p>CHARGE: 0</p>
          </body>
        </notes>
      </species>
      <species id="M_CrotonoylCoA_c" name="Crotonoyl-CoA" compartment="c" hasOnlySubstanceUnits="false" boundaryCondition="false" constant="false">
        <notes>
          <body xmlns="http://www.w3.org/1999/xhtml">
            <p>FORMULA: </p>
            <p>CHARGE: 0</p>
          </body>
        </notes>
      </species>
      <species id="M_CrotonoylCoA_x" name="Crotonoyl-CoA" compartment="x" hasOnlySubstanceUnits="false" boundaryCondition="false" constant="false">
        <notes>
          <body xmlns="http://www.w3.org/1999/xhtml">
            <p>FORMULA: </p>
            <p>CHARGE: 0</p>
          </body>
        </notes>
      </species>
      <species id="M_Cyanate_c" name="Cyanate" compartment="c" hasOnlySubstanceUnits="false" boundaryCondition="false" constant="false">
        <notes>
          <body xmlns="http://www.w3.org/1999/xhtml">
            <p>FORMULA: </p>
            <p>CHARGE: 0</p>
          </body>
        </notes>
      </species>
      <species id="M_Cyanide_c" name="Cyanide" compartment="c" hasOnlySubstanceUnits="false" boundaryCondition="false" constant="false">
        <notes>
          <body xmlns="http://www.w3.org/1999/xhtml">
            <p>FORMULA: </p>
            <p>CHARGE: 0</p>
          </body>
        </notes>
      </species>
      <species id="M_Cyanidin3Oglucoside_c" name="Cyanidin 3-O-glucoside" compartment="c" hasOnlySubstanceUnits="false" boundaryCondition="false" constant="false">
        <notes>
          <body xmlns="http://www.w3.org/1999/xhtml">
            <p>FORMULA: </p>
            <p>CHARGE: 0</p>
          </body>
        </notes>
      </species>
      <species id="M_Cyanidin_c" name="Cyanidin" compartment="c" hasOnlySubstanceUnits="false" boundaryCondition="false" constant="false">
        <notes>
          <body xmlns="http://www.w3.org/1999/xhtml">
            <p>FORMULA: </p>
            <p>CHARGE: 0</p>
          </body>
        </notes>
      </species>
      <species id="M_Cyanoglycoside_c" name="Cyanoglycoside" compartment="c" hasOnlySubstanceUnits="false" boundaryCondition="false" constant="false">
        <notes>
          <body xmlns="http://www.w3.org/1999/xhtml">
            <p>FORMULA: </p>
            <p>CHARGE: 0</p>
          </body>
        </notes>
      </species>
      <species id="M_Cyanohydrin_c" name="Cyanohydrin" compartment="c" hasOnlySubstanceUnits="false" boundaryCondition="false" constant="false">
        <notes>
          <body xmlns="http://www.w3.org/1999/xhtml">
            <p>FORMULA: </p>
            <p>CHARGE: 0</p>
          </body>
        </notes>
      </species>
      <species id="M_Cycloartenol_c" name="Cycloartenol" compartment="c" hasOnlySubstanceUnits="false" boundaryCondition="false" constant="false">
        <notes>
          <body xmlns="http://www.w3.org/1999/xhtml">
            <p>FORMULA: </p>
            <p>CHARGE: 0</p>
          </body>
        </notes>
      </species>
      <species id="M_Cyclohexylamine_c" name="Cyclohexylamine" compartment="c" hasOnlySubstanceUnits="false" boundaryCondition="false" constant="false">
        <notes>
          <body xmlns="http://www.w3.org/1999/xhtml">
            <p>FORMULA: </p>
            <p>CHARGE: 0</p>
          </body>
        </notes>
      </species>
      <species id="M_CysGly_c" name="Cys-Gly" compartment="c" hasOnlySubstanceUnits="false" boundaryCondition="false" constant="false">
        <notes>
          <body xmlns="http://www.w3.org/1999/xhtml">
            <p>FORMULA: </p>
            <p>CHARGE: 0</p>
          </body>
        </notes>
      </species>
      <species id="M_Cytidine_c" name="Cytidine" compartment="c" hasOnlySubstanceUnits="false" boundaryCondition="false" constant="false">
        <notes>
          <body xmlns="http://www.w3.org/1999/xhtml">
            <p>FORMULA: </p>
            <p>CHARGE: 0</p>
          </body>
        </notes>
      </species>
      <species id="M_Cytosine_c" name="Cytosine" compartment="c" hasOnlySubstanceUnits="false" boundaryCondition="false" constant="false">
        <notes>
          <body xmlns="http://www.w3.org/1999/xhtml">
            <p>FORMULA: </p>
            <p>CHARGE: 0</p>
          </body>
        </notes>
      </species>
      <species id="M_D4Hydroxy2oxoglutarate_c" name="D-4-Hydroxy-2-oxoglutarate" compartment="c" hasOnlySubstanceUnits="false" boundaryCondition="false" constant="false">
        <notes>
          <body xmlns="http://www.w3.org/1999/xhtml">
            <p>FORMULA: </p>
            <p>CHARGE: 0</p>
          </body>
        </notes>
      </species>
      <species id="M_DArabinose5phosphate_c" name="D-Arabinose 5-phosphate" compartment="c" hasOnlySubstanceUnits="false" boundaryCondition="false" constant="false">
        <notes>
          <body xmlns="http://www.w3.org/1999/xhtml">
            <p>FORMULA: </p>
            <p>CHARGE: 0</p>
          </body>
        </notes>
      </species>
      <species id="M_DErythrose4phosphate_c" name="D-Erythrose 4-phosphate" compartment="c" hasOnlySubstanceUnits="false" boundaryCondition="false" constant="false">
        <notes>
          <body xmlns="http://www.w3.org/1999/xhtml">
            <p>FORMULA: </p>
            <p>CHARGE: 0</p>
          </body>
        </notes>
      </species>
      <species id="M_DErythrose4phosphate_p" name="D-Erythrose 4-phosphate" compartment="p" hasOnlySubstanceUnits="false" boundaryCondition="false" constant="false">
        <notes>
          <body xmlns="http://www.w3.org/1999/xhtml">
            <p>FORMULA: </p>
            <p>CHARGE: 0</p>
          </body>
        </notes>
      </species>
      <species id="M_DFructose16bisphosphate_c" name="D-Fructose 1,6-bisphosphate" compartment="c" hasOnlySubstanceUnits="false" boundaryCondition="false" constant="false">
        <notes>
          <body xmlns="http://www.w3.org/1999/xhtml">
            <p>FORMULA: </p>
            <p>CHARGE: 0</p>
          </body>
        </notes>
      </species>
      <species id="M_DFructose16bisphosphate_p" name="D-Fructose 1,6-bisphosphate" compartment="p" hasOnlySubstanceUnits="false" boundaryCondition="false" constant="false">
        <notes>
          <body xmlns="http://www.w3.org/1999/xhtml">
            <p>FORMULA: </p>
            <p>CHARGE: 0</p>
          </body>
        </notes>
      </species>
      <species id="M_DFructose1phosphate_c" name="D-Fructose 1-phosphate" compartment="c" hasOnlySubstanceUnits="false" boundaryCondition="false" constant="false">
        <notes>
          <body xmlns="http://www.w3.org/1999/xhtml">
            <p>FORMULA: </p>
            <p>CHARGE: 0</p>
          </body>
        </notes>
      </species>
      <species id="M_DFructose6phosphate_c" name="D-Fructose 6-phosphate" compartment="c" hasOnlySubstanceUnits="false" boundaryCondition="false" constant="false">
        <notes>
          <body xmlns="http://www.w3.org/1999/xhtml">
            <p>FORMULA: </p>
            <p>CHARGE: 0</p>
          </body>
        </notes>
      </species>
      <species id="M_DFructose6phosphate_p" name="D-Fructose 6-phosphate" compartment="p" hasOnlySubstanceUnits="false" boundaryCondition="false" constant="false">
        <notes>
          <body xmlns="http://www.w3.org/1999/xhtml">
            <p>FORMULA: </p>
            <p>CHARGE: 0</p>
          </body>
        </notes>
      </species>
      <species id="M_DFructose_c" name="D-Fructose" compartment="c" hasOnlySubstanceUnits="false" boundaryCondition="false" constant="false">
        <notes>
          <body xmlns="http://www.w3.org/1999/xhtml">
            <p>FORMULA: </p>
            <p>CHARGE: 0</p>
          </body>
        </notes>
      </species>
      <species id="M_DGalalpha16DGalalpha16DGlucose_c" name="D-Gal alpha 1-&gt;6D-Gal alpha 1-&gt;6D-Glucose" compartment="c" hasOnlySubstanceUnits="false" boundaryCondition="false" constant="false">
        <notes>
          <body xmlns="http://www.w3.org/1999/xhtml">
            <p>FORMULA: </p>
            <p>CHARGE: 0</p>
          </body>
        </notes>
      </species>
      <species id="M_DGalactose_c" name="D-Galactose" compartment="c" hasOnlySubstanceUnits="false" boundaryCondition="false" constant="false">
        <notes>
          <body xmlns="http://www.w3.org/1999/xhtml">
            <p>FORMULA: </p>
            <p>CHARGE: 0</p>
          </body>
        </notes>
      </species>
      <species id="M_DGalacturonate_c" name="D-Galacturonate" compartment="c" hasOnlySubstanceUnits="false" boundaryCondition="false" constant="false">
        <notes>
          <body xmlns="http://www.w3.org/1999/xhtml">
            <p>FORMULA: </p>
            <p>CHARGE: 0</p>
          </body>
        </notes>
      </species>
      <species id="M_DGlucarate_c" name="D-Glucarate" compartment="c" hasOnlySubstanceUnits="false" boundaryCondition="false" constant="false">
        <notes>
          <body xmlns="http://www.w3.org/1999/xhtml">
            <p>FORMULA: </p>
            <p>CHARGE: 0</p>
          </body>
        </notes>
      </species>
      <species id="M_DGluconicacid_c" name="D-Gluconic acid" compartment="c" hasOnlySubstanceUnits="false" boundaryCondition="false" constant="false">
        <notes>
          <body xmlns="http://www.w3.org/1999/xhtml">
            <p>FORMULA: </p>
            <p>CHARGE: 0</p>
          </body>
        </notes>
      </species>
      <species id="M_DGlucono15lactone6phosphate_c" name="D-Glucono-1,5-lactone 6-phosphate" compartment="c" hasOnlySubstanceUnits="false" boundaryCondition="false" constant="false">
        <notes>
          <body xmlns="http://www.w3.org/1999/xhtml">
            <p>FORMULA: </p>
            <p>CHARGE: 0</p>
          </body>
        </notes>
      </species>
      <species id="M_DGlucono15lactone6phosphate_p" name="D-Glucono-1,5-lactone 6-phosphate" compartment="p" hasOnlySubstanceUnits="false" boundaryCondition="false" constant="false">
        <notes>
          <body xmlns="http://www.w3.org/1999/xhtml">
            <p>FORMULA: </p>
            <p>CHARGE: 0</p>
          </body>
        </notes>
      </species>
      <species id="M_DGlucosamine6phosphate_c" name="D-Glucosamine 6-phosphate" compartment="c" hasOnlySubstanceUnits="false" boundaryCondition="false" constant="false">
        <notes>
          <body xmlns="http://www.w3.org/1999/xhtml">
            <p>FORMULA: </p>
            <p>CHARGE: 0</p>
          </body>
        </notes>
      </species>
      <species id="M_DGlucosamine_c" name="D-Glucosamine" compartment="c" hasOnlySubstanceUnits="false" boundaryCondition="false" constant="false">
        <notes>
          <body xmlns="http://www.w3.org/1999/xhtml">
            <p>FORMULA: </p>
            <p>CHARGE: 0</p>
          </body>
        </notes>
      </species>
      <species id="M_DGlucosaminide_c" name="D-Glucosaminide" compartment="c" hasOnlySubstanceUnits="false" boundaryCondition="false" constant="false">
        <notes>
          <body xmlns="http://www.w3.org/1999/xhtml">
            <p>FORMULA: </p>
            <p>CHARGE: 0</p>
          </body>
        </notes>
      </species>
      <species id="M_DGlucose1phosphate_c" name="D-Glucose 1-phosphate" compartment="c" hasOnlySubstanceUnits="false" boundaryCondition="false" constant="false">
        <notes>
          <body xmlns="http://www.w3.org/1999/xhtml">
            <p>FORMULA: </p>
            <p>CHARGE: 0</p>
          </body>
        </notes>
      </species>
      <species id="M_DGlucose1phosphate_p" name="D-Glucose 1-phosphate" compartment="p" hasOnlySubstanceUnits="false" boundaryCondition="false" constant="false">
        <notes>
          <body xmlns="http://www.w3.org/1999/xhtml">
            <p>FORMULA: </p>
            <p>CHARGE: 0</p>
          </body>
        </notes>
      </species>
      <species id="M_DGlucose6phosphate_c" name="D-Glucose 6-phosphate" compartment="c" hasOnlySubstanceUnits="false" boundaryCondition="false" constant="false">
        <notes>
          <body xmlns="http://www.w3.org/1999/xhtml">
            <p>FORMULA: </p>
            <p>CHARGE: 0</p>
          </body>
        </notes>
      </species>
      <species id="M_DGlucose_c" name="D-Glucose" compartment="c" hasOnlySubstanceUnits="false" boundaryCondition="false" constant="false">
        <notes>
          <body xmlns="http://www.w3.org/1999/xhtml">
            <p>FORMULA: </p>
            <p>CHARGE: 0</p>
          </body>
        </notes>
      </species>
      <species id="M_DGlucoside_c" name="D-Glucoside" compartment="c" hasOnlySubstanceUnits="false" boundaryCondition="false" constant="false">
        <notes>
          <body xmlns="http://www.w3.org/1999/xhtml">
            <p>FORMULA: </p>
            <p>CHARGE: 0</p>
          </body>
        </notes>
      </species>
      <species id="M_DGlucuronate_c" name="D-Glucuronate" compartment="c" hasOnlySubstanceUnits="false" boundaryCondition="false" constant="false">
        <notes>
          <body xmlns="http://www.w3.org/1999/xhtml">
            <p>FORMULA: </p>
            <p>CHARGE: 0</p>
          </body>
        </notes>
      </species>
      <species id="M_DGlucuronolactone_c" name="D-Glucuronolactone" compartment="c" hasOnlySubstanceUnits="false" boundaryCondition="false" constant="false">
        <notes>
          <body xmlns="http://www.w3.org/1999/xhtml">
            <p>FORMULA: </p>
            <p>CHARGE: 0</p>
          </body>
        </notes>
      </species>
      <species id="M_DGlyceraldehyde_c" name="D-Glyceraldehyde" compartment="c" hasOnlySubstanceUnits="false" boundaryCondition="false" constant="false">
        <notes>
          <body xmlns="http://www.w3.org/1999/xhtml">
            <p>FORMULA: </p>
            <p>CHARGE: 0</p>
          </body>
        </notes>
      </species>
      <species id="M_DGlycerate_c" name="D-Glycerate" compartment="c" hasOnlySubstanceUnits="false" boundaryCondition="false" constant="false">
        <notes>
          <body xmlns="http://www.w3.org/1999/xhtml">
            <p>FORMULA: </p>
            <p>CHARGE: 0</p>
          </body>
        </notes>
      </species>
      <species id="M_DGlycerate_p" name="D-Glycerate" compartment="p" hasOnlySubstanceUnits="false" boundaryCondition="false" constant="false">
        <notes>
          <body xmlns="http://www.w3.org/1999/xhtml">
            <p>FORMULA: </p>
            <p>CHARGE: 0</p>
          </body>
        </notes>
      </species>
      <species id="M_DGlycerate_x" name="D-Glycerate" compartment="x" hasOnlySubstanceUnits="false" boundaryCondition="false" constant="false">
        <notes>
          <body xmlns="http://www.w3.org/1999/xhtml">
            <p>FORMULA: </p>
            <p>CHARGE: 0</p>
          </body>
        </notes>
      </species>
      <species id="M_DMannose1phosphate_c" name="D-Mannose 1-phosphate" compartment="c" hasOnlySubstanceUnits="false" boundaryCondition="false" constant="false">
        <notes>
          <body xmlns="http://www.w3.org/1999/xhtml">
            <p>FORMULA: </p>
            <p>CHARGE: 0</p>
          </body>
        </notes>
      </species>
      <species id="M_DMannose6phosphate_c" name="D-Mannose 6-phosphate" compartment="c" hasOnlySubstanceUnits="false" boundaryCondition="false" constant="false">
        <notes>
          <body xmlns="http://www.w3.org/1999/xhtml">
            <p>FORMULA: </p>
            <p>CHARGE: 0</p>
          </body>
        </notes>
      </species>
      <species id="M_DMannose_c" name="D-Mannose" compartment="c" hasOnlySubstanceUnits="false" boundaryCondition="false" constant="false">
        <notes>
          <body xmlns="http://www.w3.org/1999/xhtml">
            <p>FORMULA: </p>
            <p>CHARGE: 0</p>
          </body>
        </notes>
      </species>
      <species id="M_DRibose5phosphate_c" name="D-Ribose 5-phosphate" compartment="c" hasOnlySubstanceUnits="false" boundaryCondition="false" constant="false">
        <notes>
          <body xmlns="http://www.w3.org/1999/xhtml">
            <p>FORMULA: </p>
            <p>CHARGE: 0</p>
          </body>
        </notes>
      </species>
      <species id="M_DRibose5phosphate_p" name="D-Ribose 5-phosphate" compartment="p" hasOnlySubstanceUnits="false" boundaryCondition="false" constant="false">
        <notes>
          <body xmlns="http://www.w3.org/1999/xhtml">
            <p>FORMULA: </p>
            <p>CHARGE: 0</p>
          </body>
        </notes>
      </species>
      <species id="M_DRibose_c" name="D-Ribose" compartment="c" hasOnlySubstanceUnits="false" boundaryCondition="false" constant="false">
        <notes>
          <body xmlns="http://www.w3.org/1999/xhtml">
            <p>FORMULA: </p>
            <p>CHARGE: 0</p>
          </body>
        </notes>
      </species>
      <species id="M_DRibulose15bisphosphate_c" name="D-Ribulose 1,5-bisphosphate" compartment="c" hasOnlySubstanceUnits="false" boundaryCondition="false" constant="false">
        <notes>
          <body xmlns="http://www.w3.org/1999/xhtml">
            <p>FORMULA: </p>
            <p>CHARGE: 0</p>
          </body>
        </notes>
      </species>
      <species id="M_DRibulose15bisphosphate_p" name="D-Ribulose 1,5-bisphosphate" compartment="p" hasOnlySubstanceUnits="false" boundaryCondition="false" constant="false">
        <notes>
          <body xmlns="http://www.w3.org/1999/xhtml">
            <p>FORMULA: </p>
            <p>CHARGE: 0</p>
          </body>
        </notes>
      </species>
      <species id="M_DRibulose5phosphate_c" name="D-Ribulose 5-phosphate" compartment="c" hasOnlySubstanceUnits="false" boundaryCondition="false" constant="false">
        <notes>
          <body xmlns="http://www.w3.org/1999/xhtml">
            <p>FORMULA: </p>
            <p>CHARGE: 0</p>
          </body>
        </notes>
      </species>
      <species id="M_DRibulose5phosphate_p" name="D-Ribulose 5-phosphate" compartment="p" hasOnlySubstanceUnits="false" boundaryCondition="false" constant="false">
        <notes>
          <body xmlns="http://www.w3.org/1999/xhtml">
            <p>FORMULA: </p>
            <p>CHARGE: 0</p>
          </body>
        </notes>
      </species>
      <species id="M_DSedoheptulose7phosphate_c" name="D-Sedoheptulose 7-phosphate" compartment="c" hasOnlySubstanceUnits="false" boundaryCondition="false" constant="false">
        <notes>
          <body xmlns="http://www.w3.org/1999/xhtml">
            <p>FORMULA: </p>
            <p>CHARGE: 0</p>
          </body>
        </notes>
      </species>
      <species id="M_DSedoheptulose7phosphate_p" name="D-Sedoheptulose 7-phosphate" compartment="p" hasOnlySubstanceUnits="false" boundaryCondition="false" constant="false">
        <notes>
          <body xmlns="http://www.w3.org/1999/xhtml">
            <p>FORMULA: </p>
            <p>CHARGE: 0</p>
          </body>
        </notes>
      </species>
      <species id="M_DSorbitol_c" name="D-Sorbitol" compartment="c" hasOnlySubstanceUnits="false" boundaryCondition="false" constant="false">
        <notes>
          <body xmlns="http://www.w3.org/1999/xhtml">
            <p>FORMULA: </p>
            <p>CHARGE: 0</p>
          </body>
        </notes>
      </species>
      <species id="M_DXylose_c" name="D-Xylose" compartment="c" hasOnlySubstanceUnits="false" boundaryCondition="false" constant="false">
        <notes>
          <body xmlns="http://www.w3.org/1999/xhtml">
            <p>FORMULA: </p>
            <p>CHARGE: 0</p>
          </body>
        </notes>
      </species>
      <species id="M_DXylulose5phosphate_c" name="D-Xylulose 5-phosphate" compartment="c" hasOnlySubstanceUnits="false" boundaryCondition="false" constant="false">
        <notes>
          <body xmlns="http://www.w3.org/1999/xhtml">
            <p>FORMULA: </p>
            <p>CHARGE: 0</p>
          </body>
        </notes>
      </species>
      <species id="M_DXylulose5phosphate_p" name="D-Xylulose 5-phosphate" compartment="p" hasOnlySubstanceUnits="false" boundaryCondition="false" constant="false">
        <notes>
          <body xmlns="http://www.w3.org/1999/xhtml">
            <p>FORMULA: </p>
            <p>CHARGE: 0</p>
          </body>
        </notes>
      </species>
      <species id="M_DXylulose_c" name="D-Xylulose" compartment="c" hasOnlySubstanceUnits="false" boundaryCondition="false" constant="false">
        <notes>
          <body xmlns="http://www.w3.org/1999/xhtml">
            <p>FORMULA: </p>
            <p>CHARGE: 0</p>
          </body>
        </notes>
      </species>
      <species id="M_Derythro1Imidazol4ylglycerol3phosphate_c" name="D-erythro-1-(Imidazol-4-yl)glycerol 3-phosphate" compartment="c" hasOnlySubstanceUnits="false" boundaryCondition="false" constant="false">
        <notes>
          <body xmlns="http://www.w3.org/1999/xhtml">
            <p>FORMULA: </p>
            <p>CHARGE: 0</p>
          </body>
        </notes>
      </species>
      <species id="M_Derythro3Methylmalate_c" name="D-erythro-3-Methylmalate" compartment="c" hasOnlySubstanceUnits="false" boundaryCondition="false" constant="false">
        <notes>
          <body xmlns="http://www.w3.org/1999/xhtml">
            <p>FORMULA: </p>
            <p>CHARGE: 0</p>
          </body>
        </notes>
      </species>
      <species id="M_DmyoInositol34bisphosphate_c" name="D-myo-Inositol 3,4-bisphosphate" compartment="c" hasOnlySubstanceUnits="false" boundaryCondition="false" constant="false">
        <notes>
          <body xmlns="http://www.w3.org/1999/xhtml">
            <p>FORMULA: </p>
            <p>CHARGE: 0</p>
          </body>
        </notes>
      </species>
      <species id="M_DNA5methylcytosine_c" name="DNA 5-methylcytosine" compartment="c" hasOnlySubstanceUnits="false" boundaryCondition="false" constant="false">
        <notes>
          <body xmlns="http://www.w3.org/1999/xhtml">
            <p>FORMULA: </p>
            <p>CHARGE: 0</p>
          </body>
        </notes>
      </species>
      <species id="M_DNAcytosine_c" name="DNA cytosine" compartment="c" hasOnlySubstanceUnits="false" boundaryCondition="false" constant="false">
        <notes>
          <body xmlns="http://www.w3.org/1999/xhtml">
            <p>FORMULA: </p>
            <p>CHARGE: 0</p>
          </body>
        </notes>
      </species>
      <species id="M_DNA_c" name="DNA" compartment="c" hasOnlySubstanceUnits="false" boundaryCondition="false" constant="false">
        <notes>
          <body xmlns="http://www.w3.org/1999/xhtml">
            <p>FORMULA: </p>
            <p>CHARGE: 0</p>
          </body>
        </notes>
      </species>
      <species id="M_DeaminoNAD_c" name="Deamino-NAD+" compartment="c" hasOnlySubstanceUnits="false" boundaryCondition="false" constant="false">
        <notes>
          <body xmlns="http://www.w3.org/1999/xhtml">
            <p>FORMULA: </p>
            <p>CHARGE: 0</p>
          </body>
        </notes>
      </species>
      <species id="M_Decanoicacid_c" name="Decanoic acid" compartment="c" hasOnlySubstanceUnits="false" boundaryCondition="false" constant="false">
        <notes>
          <body xmlns="http://www.w3.org/1999/xhtml">
            <p>FORMULA: </p>
            <p>CHARGE: 0</p>
          </body>
        </notes>
      </species>
      <species id="M_DecanoylCoA_x" name="Decanoyl-CoA" compartment="x" hasOnlySubstanceUnits="false" boundaryCondition="false" constant="false">
        <notes>
          <body xmlns="http://www.w3.org/1999/xhtml">
            <p>FORMULA: </p>
            <p>CHARGE: 0</p>
          </body>
        </notes>
      </species>
      <species id="M_Decanoylacp_c" name="Decanoyl-[acp]" compartment="c" hasOnlySubstanceUnits="false" boundaryCondition="false" constant="false">
        <notes>
          <body xmlns="http://www.w3.org/1999/xhtml">
            <p>FORMULA: </p>
            <p>CHARGE: 0</p>
          </body>
        </notes>
      </species>
      <species id="M_Decanoylacp_p" name="Decanoyl-[acp]" compartment="p" hasOnlySubstanceUnits="false" boundaryCondition="false" constant="false">
        <notes>
          <body xmlns="http://www.w3.org/1999/xhtml">
            <p>FORMULA: </p>
            <p>CHARGE: 0</p>
          </body>
        </notes>
      </species>
      <species id="M_Dehydrodolicholdiphosphate_c" name="Dehydrodolichol diphosphate" compartment="c" hasOnlySubstanceUnits="false" boundaryCondition="false" constant="false">
        <notes>
          <body xmlns="http://www.w3.org/1999/xhtml">
            <p>FORMULA: </p>
            <p>CHARGE: 0</p>
          </body>
        </notes>
      </species>
      <species id="M_Delphin_c" name="Delphin" compartment="c" hasOnlySubstanceUnits="false" boundaryCondition="false" constant="false">
        <notes>
          <body xmlns="http://www.w3.org/1999/xhtml">
            <p>FORMULA: </p>
            <p>CHARGE: 0</p>
          </body>
        </notes>
      </species>
      <species id="M_Delphinidin3Oglucoside_c" name="Delphinidin 3-O-glucoside" compartment="c" hasOnlySubstanceUnits="false" boundaryCondition="false" constant="false">
        <notes>
          <body xmlns="http://www.w3.org/1999/xhtml">
            <p>FORMULA: </p>
            <p>CHARGE: 0</p>
          </body>
        </notes>
      </species>
      <species id="M_Delphinidin_c" name="Delphinidin" compartment="c" hasOnlySubstanceUnits="false" boundaryCondition="false" constant="false">
        <notes>
          <body xmlns="http://www.w3.org/1999/xhtml">
            <p>FORMULA: </p>
            <p>CHARGE: 0</p>
          </body>
        </notes>
      </species>
      <species id="M_Deoxyadenosine_c" name="Deoxyadenosine" compartment="c" hasOnlySubstanceUnits="false" boundaryCondition="false" constant="false">
        <notes>
          <body xmlns="http://www.w3.org/1999/xhtml">
            <p>FORMULA: </p>
            <p>CHARGE: 0</p>
          </body>
        </notes>
      </species>
      <species id="M_Deoxycytidine_c" name="Deoxycytidine" compartment="c" hasOnlySubstanceUnits="false" boundaryCondition="false" constant="false">
        <notes>
          <body xmlns="http://www.w3.org/1999/xhtml">
            <p>FORMULA: </p>
            <p>CHARGE: 0</p>
          </body>
        </notes>
      </species>
      <species id="M_Deoxyguanosine_c" name="Deoxyguanosine" compartment="c" hasOnlySubstanceUnits="false" boundaryCondition="false" constant="false">
        <notes>
          <body xmlns="http://www.w3.org/1999/xhtml">
            <p>FORMULA: </p>
            <p>CHARGE: 0</p>
          </body>
        </notes>
      </species>
      <species id="M_Deoxyinosine_c" name="Deoxyinosine" compartment="c" hasOnlySubstanceUnits="false" boundaryCondition="false" constant="false">
        <notes>
          <body xmlns="http://www.w3.org/1999/xhtml">
            <p>FORMULA: </p>
            <p>CHARGE: 0</p>
          </body>
        </notes>
      </species>
      <species id="M_Deoxyribose_c" name="Deoxyribose" compartment="c" hasOnlySubstanceUnits="false" boundaryCondition="false" constant="false">
        <notes>
          <body xmlns="http://www.w3.org/1999/xhtml">
            <p>FORMULA: </p>
            <p>CHARGE: 0</p>
          </body>
        </notes>
      </species>
      <species id="M_Deoxyuridine_c" name="Deoxyuridine" compartment="c" hasOnlySubstanceUnits="false" boundaryCondition="false" constant="false">
        <notes>
          <body xmlns="http://www.w3.org/1999/xhtml">
            <p>FORMULA: </p>
            <p>CHARGE: 0</p>
          </body>
        </notes>
      </species>
      <species id="M_DephosphoCoA_c" name="Dephospho-CoA" compartment="c" hasOnlySubstanceUnits="false" boundaryCondition="false" constant="false">
        <notes>
          <body xmlns="http://www.w3.org/1999/xhtml">
            <p>FORMULA: </p>
            <p>CHARGE: 0</p>
          </body>
        </notes>
      </species>
      <species id="M_Desmosterol_c" name="Desmosterol" compartment="c" hasOnlySubstanceUnits="false" boundaryCondition="false" constant="false">
        <notes>
          <body xmlns="http://www.w3.org/1999/xhtml">
            <p>FORMULA: </p>
            <p>CHARGE: 0</p>
          </body>
        </notes>
      </species>
      <species id="M_Dethiobiotin_c" name="Dethiobiotin" compartment="c" hasOnlySubstanceUnits="false" boundaryCondition="false" constant="false">
        <notes>
          <body xmlns="http://www.w3.org/1999/xhtml">
            <p>FORMULA: </p>
            <p>CHARGE: 0</p>
          </body>
        </notes>
      </species>
      <species id="M_Dextrin_c" name="Dextrin" compartment="c" hasOnlySubstanceUnits="false" boundaryCondition="false" constant="false">
        <notes>
          <body xmlns="http://www.w3.org/1999/xhtml">
            <p>FORMULA: </p>
            <p>CHARGE: 0</p>
          </body>
        </notes>
      </species>
      <species id="M_Dextrin_p" name="Dextrin" compartment="p" hasOnlySubstanceUnits="false" boundaryCondition="false" constant="false">
        <notes>
          <body xmlns="http://www.w3.org/1999/xhtml">
            <p>FORMULA: </p>
            <p>CHARGE: 0</p>
          </body>
        </notes>
      </species>
      <species id="M_Di3deoxyDmannooctulosonyllipidIV_c" name="Di[3-deoxy-D-manno-octulosonyl]-lipid IV(A)" compartment="c" hasOnlySubstanceUnits="false" boundaryCondition="false" constant="false">
        <notes>
          <body xmlns="http://www.w3.org/1999/xhtml">
            <p>FORMULA: </p>
            <p>CHARGE: 0</p>
          </body>
        </notes>
      </species>
      <species id="M_Diacylglycerol_c" name="Diacylglycerol" compartment="c" hasOnlySubstanceUnits="false" boundaryCondition="false" constant="false">
        <notes>
          <body xmlns="http://www.w3.org/1999/xhtml">
            <p>FORMULA: </p>
            <p>CHARGE: 0</p>
          </body>
        </notes>
      </species>
      <species id="M_Diacylglyceryl2aminoethylphosphonate_c" name="Diacylglyceryl-2-aminoethylphosphonate" compartment="c" hasOnlySubstanceUnits="false" boundaryCondition="false" constant="false">
        <notes>
          <body xmlns="http://www.w3.org/1999/xhtml">
            <p>FORMULA: </p>
            <p>CHARGE: 0</p>
          </body>
        </notes>
      </species>
      <species id="M_Digalactosyldiacylglycerol_c" name="Digalactosyl-diacylglycerol" compartment="c" hasOnlySubstanceUnits="false" boundaryCondition="false" constant="false">
        <notes>
          <body xmlns="http://www.w3.org/1999/xhtml">
            <p>FORMULA: </p>
            <p>CHARGE: 0</p>
          </body>
        </notes>
      </species>
      <species id="M_Digalactosylceramide_c" name="Digalactosylceramide" compartment="c" hasOnlySubstanceUnits="false" boundaryCondition="false" constant="false">
        <notes>
          <body xmlns="http://www.w3.org/1999/xhtml">
            <p>FORMULA: </p>
            <p>CHARGE: 0</p>
          </body>
        </notes>
      </species>
      <species id="M_Digalacturonate_c" name="Digalacturonate" compartment="c" hasOnlySubstanceUnits="false" boundaryCondition="false" constant="false">
        <notes>
          <body xmlns="http://www.w3.org/1999/xhtml">
            <p>FORMULA: </p>
            <p>CHARGE: 0</p>
          </body>
        </notes>
      </species>
      <species id="M_Diglucosyldiacylglycerol_c" name="Diglucosyl-diacylglycerol" compartment="c" hasOnlySubstanceUnits="false" boundaryCondition="false" constant="false">
        <notes>
          <body xmlns="http://www.w3.org/1999/xhtml">
            <p>FORMULA: </p>
            <p>CHARGE: 0</p>
          </body>
        </notes>
      </species>
      <species id="M_Dihydroceramide_c" name="Dihydroceramide" compartment="c" hasOnlySubstanceUnits="false" boundaryCondition="false" constant="false">
        <notes>
          <body xmlns="http://www.w3.org/1999/xhtml">
            <p>FORMULA: </p>
            <p>CHARGE: 0</p>
          </body>
        </notes>
      </species>
      <species id="M_Dihydrofolate_c" name="Dihydrofolate" compartment="c" hasOnlySubstanceUnits="false" boundaryCondition="false" constant="false">
        <notes>
          <body xmlns="http://www.w3.org/1999/xhtml">
            <p>FORMULA: </p>
            <p>CHARGE: 0</p>
          </body>
        </notes>
      </species>
      <species id="M_Dihydrokaempferol_c" name="Dihydrokaempferol" compartment="c" hasOnlySubstanceUnits="false" boundaryCondition="false" constant="false">
        <notes>
          <body xmlns="http://www.w3.org/1999/xhtml">
            <p>FORMULA: </p>
            <p>CHARGE: 0</p>
          </body>
        </notes>
      </species>
      <species id="M_Dihydrolipoamide_c" name="Dihydrolipoamide" compartment="c" hasOnlySubstanceUnits="false" boundaryCondition="false" constant="false">
        <notes>
          <body xmlns="http://www.w3.org/1999/xhtml">
            <p>FORMULA: </p>
            <p>CHARGE: 0</p>
          </body>
        </notes>
      </species>
      <species id="M_Dihydrolipoylprotein_c" name="Dihydrolipoylprotein" compartment="c" hasOnlySubstanceUnits="false" boundaryCondition="false" constant="false">
        <notes>
          <body xmlns="http://www.w3.org/1999/xhtml">
            <p>FORMULA: </p>
            <p>CHARGE: 0</p>
          </body>
        </notes>
      </species>
      <species id="M_Dihydromyricetin_c" name="Dihydromyricetin" compartment="c" hasOnlySubstanceUnits="false" boundaryCondition="false" constant="false">
        <notes>
          <body xmlns="http://www.w3.org/1999/xhtml">
            <p>FORMULA: </p>
            <p>CHARGE: 0</p>
          </body>
        </notes>
      </species>
      <species id="M_Dihydroneopterinphosphate_c" name="Dihydroneopterin phosphate" compartment="c" hasOnlySubstanceUnits="false" boundaryCondition="false" constant="false">
        <notes>
          <body xmlns="http://www.w3.org/1999/xhtml">
            <p>FORMULA: </p>
            <p>CHARGE: 0</p>
          </body>
        </notes>
      </species>
      <species id="M_Dihydropteroate_c" name="Dihydropteroate" compartment="c" hasOnlySubstanceUnits="false" boundaryCondition="false" constant="false">
        <notes>
          <body xmlns="http://www.w3.org/1999/xhtml">
            <p>FORMULA: </p>
            <p>CHARGE: 0</p>
          </body>
        </notes>
      </species>
      <species id="M_DihydrozeatinOglucoside_c" name="Dihydrozeatin-O-glucoside" compartment="c" hasOnlySubstanceUnits="false" boundaryCondition="false" constant="false">
        <notes>
          <body xmlns="http://www.w3.org/1999/xhtml">
            <p>FORMULA: </p>
            <p>CHARGE: 0</p>
          </body>
        </notes>
      </species>
      <species id="M_Dihydrozeatin_c" name="Dihydrozeatin" compartment="c" hasOnlySubstanceUnits="false" boundaryCondition="false" constant="false">
        <notes>
          <body xmlns="http://www.w3.org/1999/xhtml">
            <p>FORMULA: </p>
            <p>CHARGE: 0</p>
          </body>
        </notes>
      </species>
      <species id="M_Dimethylallyldiphosphate_c" name="Dimethylallyl diphosphate" compartment="c" hasOnlySubstanceUnits="false" boundaryCondition="false" constant="false">
        <notes>
          <body xmlns="http://www.w3.org/1999/xhtml">
            <p>FORMULA: </p>
            <p>CHARGE: 0</p>
          </body>
        </notes>
      </species>
      <species id="M_Divinylchlorophyllidea_c" name="Divinyl chlorophyllide a" compartment="c" hasOnlySubstanceUnits="false" boundaryCondition="false" constant="false">
        <notes>
          <body xmlns="http://www.w3.org/1999/xhtml">
            <p>FORMULA: </p>
            <p>CHARGE: 0</p>
          </body>
        </notes>
      </species>
      <species id="M_Divinylprotochlorophyllide_c" name="Divinylprotochlorophyllide" compartment="c" hasOnlySubstanceUnits="false" boundaryCondition="false" constant="false">
        <notes>
          <body xmlns="http://www.w3.org/1999/xhtml">
            <p>FORMULA: </p>
            <p>CHARGE: 0</p>
          </body>
        </notes>
      </species>
      <species id="M_Docosanoicacid_c" name="Docosanoic acid" compartment="c" hasOnlySubstanceUnits="false" boundaryCondition="false" constant="false">
        <notes>
          <body xmlns="http://www.w3.org/1999/xhtml">
            <p>FORMULA: </p>
            <p>CHARGE: 0</p>
          </body>
        </notes>
      </species>
      <species id="M_DocosanoylCoA_c" name="Docosanoyl-CoA" compartment="c" hasOnlySubstanceUnits="false" boundaryCondition="false" constant="false">
        <notes>
          <body xmlns="http://www.w3.org/1999/xhtml">
            <p>FORMULA: </p>
            <p>CHARGE: 0</p>
          </body>
        </notes>
      </species>
      <species id="M_DocosenoylCoA_c" name="Docosenoyl-CoA" compartment="c" hasOnlySubstanceUnits="false" boundaryCondition="false" constant="false">
        <notes>
          <body xmlns="http://www.w3.org/1999/xhtml">
            <p>FORMULA: </p>
            <p>CHARGE: 0</p>
          </body>
        </notes>
      </species>
      <species id="M_Dodecanoylacylcarrierprotein_c" name="Dodecanoyl-[acyl-carrier protein]" compartment="c" hasOnlySubstanceUnits="false" boundaryCondition="false" constant="false">
        <notes>
          <body xmlns="http://www.w3.org/1999/xhtml">
            <p>FORMULA: </p>
            <p>CHARGE: 0</p>
          </body>
        </notes>
      </species>
      <species id="M_Dodecanoylacylcarrierprotein_p" name="Dodecanoyl-[acyl-carrier protein]" compartment="p" hasOnlySubstanceUnits="false" boundaryCondition="false" constant="false">
        <notes>
          <body xmlns="http://www.w3.org/1999/xhtml">
            <p>FORMULA: </p>
            <p>CHARGE: 0</p>
          </body>
        </notes>
      </species>
      <species id="M_DolichylDglucosylphosphate_c" name="Dolichyl D-glucosyl phosphate" compartment="c" hasOnlySubstanceUnits="false" boundaryCondition="false" constant="false">
        <notes>
          <body xmlns="http://www.w3.org/1999/xhtml">
            <p>FORMULA: </p>
            <p>CHARGE: 0</p>
          </body>
        </notes>
      </species>
      <species id="M_DolichylbetaDglucosylphosphate_c" name="Dolichyl beta-D-glucosyl phosphate" compartment="c" hasOnlySubstanceUnits="false" boundaryCondition="false" constant="false">
        <notes>
          <body xmlns="http://www.w3.org/1999/xhtml">
            <p>FORMULA: </p>
            <p>CHARGE: 0</p>
          </body>
        </notes>
      </species>
      <species id="M_Dolichyldiphosphate_c" name="Dolichyl diphosphate" compartment="c" hasOnlySubstanceUnits="false" boundaryCondition="false" constant="false">
        <notes>
          <body xmlns="http://www.w3.org/1999/xhtml">
            <p>FORMULA: </p>
            <p>CHARGE: 0</p>
          </body>
        </notes>
      </species>
      <species id="M_DolichylphosphateDmannose_c" name="Dolichyl phosphate D-mannose" compartment="c" hasOnlySubstanceUnits="false" boundaryCondition="false" constant="false">
        <notes>
          <body xmlns="http://www.w3.org/1999/xhtml">
            <p>FORMULA: </p>
            <p>CHARGE: 0</p>
          </body>
        </notes>
      </species>
      <species id="M_Dolichylphosphate_c" name="Dolichyl phosphate" compartment="c" hasOnlySubstanceUnits="false" boundaryCondition="false" constant="false">
        <notes>
          <body xmlns="http://www.w3.org/1999/xhtml">
            <p>FORMULA: </p>
            <p>CHARGE: 0</p>
          </body>
        </notes>
      </species>
      <species id="M_Echinenone_c" name="Echinenone" compartment="c" hasOnlySubstanceUnits="false" boundaryCondition="false" constant="false">
        <notes>
          <body xmlns="http://www.w3.org/1999/xhtml">
            <p>FORMULA: </p>
            <p>CHARGE: 0</p>
          </body>
        </notes>
      </species>
      <species id="M_EicosanoylCoA_c" name="Eicosanoyl-CoA" compartment="c" hasOnlySubstanceUnits="false" boundaryCondition="false" constant="false">
        <notes>
          <body xmlns="http://www.w3.org/1999/xhtml">
            <p>FORMULA: </p>
            <p>CHARGE: 0</p>
          </body>
        </notes>
      </species>
      <species id="M_Electrontransferringflavoprotein_c" name="Electron-transferring flavoprotein" compartment="c" hasOnlySubstanceUnits="false" boundaryCondition="false" constant="false">
        <notes>
          <body xmlns="http://www.w3.org/1999/xhtml">
            <p>FORMULA: </p>
            <p>CHARGE: 0</p>
          </body>
        </notes>
      </species>
      <species id="M_EnzymeN6lipoyllysine_c" name="Enzyme N6-(lipoyl)lysine" compartment="c" hasOnlySubstanceUnits="false" boundaryCondition="false" constant="false">
        <notes>
          <body xmlns="http://www.w3.org/1999/xhtml">
            <p>FORMULA: </p>
            <p>CHARGE: 0</p>
          </body>
        </notes>
      </species>
      <species id="M_EnzymeN6lipoyllysine_m" name="Enzyme N6-(lipoyl)lysine" compartment="m" hasOnlySubstanceUnits="false" boundaryCondition="false" constant="false">
        <notes>
          <body xmlns="http://www.w3.org/1999/xhtml">
            <p>FORMULA: </p>
            <p>CHARGE: 0</p>
          </body>
        </notes>
      </species>
      <species id="M_Epimelibiose_c" name="Epimelibiose" compartment="c" hasOnlySubstanceUnits="false" boundaryCondition="false" constant="false">
        <notes>
          <body xmlns="http://www.w3.org/1999/xhtml">
            <p>FORMULA: </p>
            <p>CHARGE: 0</p>
          </body>
        </notes>
      </species>
      <species id="M_Episterol_c" name="Episterol" compartment="c" hasOnlySubstanceUnits="false" boundaryCondition="false" constant="false">
        <notes>
          <body xmlns="http://www.w3.org/1999/xhtml">
            <p>FORMULA: </p>
            <p>CHARGE: 0</p>
          </body>
        </notes>
      </species>
      <species id="M_Eriodictyolchalcone_c" name="Eriodictyol chalcone" compartment="c" hasOnlySubstanceUnits="false" boundaryCondition="false" constant="false">
        <notes>
          <body xmlns="http://www.w3.org/1999/xhtml">
            <p>FORMULA: </p>
            <p>CHARGE: 0</p>
          </body>
        </notes>
      </species>
      <species id="M_Eriodictyol_c" name="Eriodictyol" compartment="c" hasOnlySubstanceUnits="false" boundaryCondition="false" constant="false">
        <notes>
          <body xmlns="http://www.w3.org/1999/xhtml">
            <p>FORMULA: </p>
            <p>CHARGE: 0</p>
          </body>
        </notes>
      </species>
      <species id="M_Estradiol17beta_c" name="Estradiol-17beta" compartment="c" hasOnlySubstanceUnits="false" boundaryCondition="false" constant="false">
        <notes>
          <body xmlns="http://www.w3.org/1999/xhtml">
            <p>FORMULA: </p>
            <p>CHARGE: 0</p>
          </body>
        </notes>
      </species>
      <species id="M_Estrone_c" name="Estrone" compartment="c" hasOnlySubstanceUnits="false" boundaryCondition="false" constant="false">
        <notes>
          <body xmlns="http://www.w3.org/1999/xhtml">
            <p>FORMULA: </p>
            <p>CHARGE: 0</p>
          </body>
        </notes>
      </species>
      <species id="M_Ethanol_c" name="Ethanol" compartment="c" hasOnlySubstanceUnits="false" boundaryCondition="false" constant="false">
        <notes>
          <body xmlns="http://www.w3.org/1999/xhtml">
            <p>FORMULA: </p>
            <p>CHARGE: 0</p>
          </body>
        </notes>
      </species>
      <species id="M_Ethanolaminephosphate_c" name="Ethanolamine phosphate" compartment="c" hasOnlySubstanceUnits="false" boundaryCondition="false" constant="false">
        <notes>
          <body xmlns="http://www.w3.org/1999/xhtml">
            <p>FORMULA: </p>
            <p>CHARGE: 0</p>
          </body>
        </notes>
      </species>
      <species id="M_Ethanolamine_c" name="Ethanolamine" compartment="c" hasOnlySubstanceUnits="false" boundaryCondition="false" constant="false">
        <notes>
          <body xmlns="http://www.w3.org/1999/xhtml">
            <p>FORMULA: </p>
            <p>CHARGE: 0</p>
          </body>
        </notes>
      </species>
      <species id="M_FADH2_c" name="FADH2" compartment="c" hasOnlySubstanceUnits="false" boundaryCondition="false" constant="false">
        <notes>
          <body xmlns="http://www.w3.org/1999/xhtml">
            <p>FORMULA: </p>
            <p>CHARGE: 0</p>
          </body>
        </notes>
      </species>
      <species id="M_FADH2_m" name="FADH2" compartment="m" hasOnlySubstanceUnits="false" boundaryCondition="false" constant="false">
        <notes>
          <body xmlns="http://www.w3.org/1999/xhtml">
            <p>FORMULA: </p>
            <p>CHARGE: 0</p>
          </body>
        </notes>
      </species>
      <species id="M_FAD_c" name="FAD" compartment="c" hasOnlySubstanceUnits="false" boundaryCondition="false" constant="false">
        <notes>
          <body xmlns="http://www.w3.org/1999/xhtml">
            <p>FORMULA: </p>
            <p>CHARGE: 0</p>
          </body>
        </notes>
      </species>
      <species id="M_FAD_m" name="FAD" compartment="m" hasOnlySubstanceUnits="false" boundaryCondition="false" constant="false">
        <notes>
          <body xmlns="http://www.w3.org/1999/xhtml">
            <p>FORMULA: </p>
            <p>CHARGE: 0</p>
          </body>
        </notes>
      </species>
      <species id="M_FMN_c" name="FMN" compartment="c" hasOnlySubstanceUnits="false" boundaryCondition="false" constant="false">
        <notes>
          <body xmlns="http://www.w3.org/1999/xhtml">
            <p>FORMULA: </p>
            <p>CHARGE: 0</p>
          </body>
        </notes>
      </species>
      <species id="M_Fattyacid_c" name="Fatty acid" compartment="c" hasOnlySubstanceUnits="false" boundaryCondition="false" constant="false">
        <notes>
          <body xmlns="http://www.w3.org/1999/xhtml">
            <p>FORMULA: </p>
            <p>CHARGE: 0</p>
          </body>
        </notes>
      </species>
      <species id="M_Fe2_c" name="Fe2+" compartment="c" hasOnlySubstanceUnits="false" boundaryCondition="false" constant="false">
        <notes>
          <body xmlns="http://www.w3.org/1999/xhtml">
            <p>FORMULA: </p>
            <p>CHARGE: 0</p>
          </body>
        </notes>
      </species>
      <species id="M_Ferricytochromeb5_c" name="Ferricytochrome b5" compartment="c" hasOnlySubstanceUnits="false" boundaryCondition="false" constant="false">
        <notes>
          <body xmlns="http://www.w3.org/1999/xhtml">
            <p>FORMULA: </p>
            <p>CHARGE: 0</p>
          </body>
        </notes>
      </species>
      <species id="M_Ferricytochromec_c" name="Ferricytochrome c" compartment="c" hasOnlySubstanceUnits="false" boundaryCondition="false" constant="false">
        <notes>
          <body xmlns="http://www.w3.org/1999/xhtml">
            <p>FORMULA: </p>
            <p>CHARGE: 0</p>
          </body>
        </notes>
      </species>
      <species id="M_Ferrocytochromeb5_c" name="Ferrocytochrome b5" compartment="c" hasOnlySubstanceUnits="false" boundaryCondition="false" constant="false">
        <notes>
          <body xmlns="http://www.w3.org/1999/xhtml">
            <p>FORMULA: </p>
            <p>CHARGE: 0</p>
          </body>
        </notes>
      </species>
      <species id="M_Ferrocytochromec_c" name="Ferrocytochrome c" compartment="c" hasOnlySubstanceUnits="false" boundaryCondition="false" constant="false">
        <notes>
          <body xmlns="http://www.w3.org/1999/xhtml">
            <p>FORMULA: </p>
            <p>CHARGE: 0</p>
          </body>
        </notes>
      </species>
      <species id="M_Ferulate_c" name="Ferulate" compartment="c" hasOnlySubstanceUnits="false" boundaryCondition="false" constant="false">
        <notes>
          <body xmlns="http://www.w3.org/1999/xhtml">
            <p>FORMULA: </p>
            <p>CHARGE: 0</p>
          </body>
        </notes>
      </species>
      <species id="M_FeruloylCoA_c" name="Feruloyl-CoA" compartment="c" hasOnlySubstanceUnits="false" boundaryCondition="false" constant="false">
        <notes>
          <body xmlns="http://www.w3.org/1999/xhtml">
            <p>FORMULA: </p>
            <p>CHARGE: 0</p>
          </body>
        </notes>
      </species>
      <species id="M_Fisetinidol4betaol_c" name="Fisetinidol-4beta-ol" compartment="c" hasOnlySubstanceUnits="false" boundaryCondition="false" constant="false">
        <notes>
          <body xmlns="http://www.w3.org/1999/xhtml">
            <p>FORMULA: </p>
            <p>CHARGE: 0</p>
          </body>
        </notes>
      </species>
      <species id="M_Fluoren9ol_c" name="Fluoren-9-ol" compartment="c" hasOnlySubstanceUnits="false" boundaryCondition="false" constant="false">
        <notes>
          <body xmlns="http://www.w3.org/1999/xhtml">
            <p>FORMULA: </p>
            <p>CHARGE: 0</p>
          </body>
        </notes>
      </species>
      <species id="M_Fluorene_c" name="Fluorene" compartment="c" hasOnlySubstanceUnits="false" boundaryCondition="false" constant="false">
        <notes>
          <body xmlns="http://www.w3.org/1999/xhtml">
            <p>FORMULA: </p>
            <p>CHARGE: 0</p>
          </body>
        </notes>
      </species>
      <species id="M_Folate_c" name="Folate" compartment="c" hasOnlySubstanceUnits="false" boundaryCondition="false" constant="false">
        <notes>
          <body xmlns="http://www.w3.org/1999/xhtml">
            <p>FORMULA: </p>
            <p>CHARGE: 0</p>
          </body>
        </notes>
      </species>
      <species id="M_Formaldehyde_c" name="Formaldehyde" compartment="c" hasOnlySubstanceUnits="false" boundaryCondition="false" constant="false">
        <notes>
          <body xmlns="http://www.w3.org/1999/xhtml">
            <p>FORMULA: </p>
            <p>CHARGE: 0</p>
          </body>
        </notes>
      </species>
      <species id="M_Formamidopyrimidinenucleosidetriphosphate_c" name="Formamidopyrimidine nucleoside triphosphate" compartment="c" hasOnlySubstanceUnits="false" boundaryCondition="false" constant="false">
        <notes>
          <body xmlns="http://www.w3.org/1999/xhtml">
            <p>FORMULA: </p>
            <p>CHARGE: 0</p>
          </body>
        </notes>
      </species>
      <species id="M_Formate_c" name="Formate" compartment="c" hasOnlySubstanceUnits="false" boundaryCondition="false" constant="false">
        <notes>
          <body xmlns="http://www.w3.org/1999/xhtml">
            <p>FORMULA: </p>
            <p>CHARGE: 0</p>
          </body>
        </notes>
      </species>
      <species id="M_Formate_x" name="Formate" compartment="x" hasOnlySubstanceUnits="false" boundaryCondition="false" constant="false">
        <notes>
          <body xmlns="http://www.w3.org/1999/xhtml">
            <p>FORMULA: </p>
            <p>CHARGE: 0</p>
          </body>
        </notes>
      </species>
      <species id="M_Fumarate_c" name="Fumarate" compartment="c" hasOnlySubstanceUnits="false" boundaryCondition="false" constant="false">
        <notes>
          <body xmlns="http://www.w3.org/1999/xhtml">
            <p>FORMULA: </p>
            <p>CHARGE: 0</p>
          </body>
        </notes>
      </species>
      <species id="M_Fumarate_m" name="Fumarate" compartment="m" hasOnlySubstanceUnits="false" boundaryCondition="false" constant="false">
        <notes>
          <body xmlns="http://www.w3.org/1999/xhtml">
            <p>FORMULA: </p>
            <p>CHARGE: 0</p>
          </body>
        </notes>
      </species>
      <species id="M_Fumarate_p" name="Fumarate" compartment="p" hasOnlySubstanceUnits="false" boundaryCondition="false" constant="false">
        <notes>
          <body xmlns="http://www.w3.org/1999/xhtml">
            <p>FORMULA: </p>
            <p>CHARGE: 0</p>
          </body>
        </notes>
      </species>
      <species id="M_Fustin_c" name="Fustin" compartment="c" hasOnlySubstanceUnits="false" boundaryCondition="false" constant="false">
        <notes>
          <body xmlns="http://www.w3.org/1999/xhtml">
            <p>FORMULA: </p>
            <p>CHARGE: 0</p>
          </body>
        </notes>
      </species>
      <species id="M_G00003_c" name="G00003" compartment="c" hasOnlySubstanceUnits="false" boundaryCondition="false" constant="false">
        <notes>
          <body xmlns="http://www.w3.org/1999/xhtml">
            <p>FORMULA: </p>
            <p>CHARGE: 0</p>
          </body>
        </notes>
      </species>
      <species id="M_G00004_c" name="G00004" compartment="c" hasOnlySubstanceUnits="false" boundaryCondition="false" constant="false">
        <notes>
          <body xmlns="http://www.w3.org/1999/xhtml">
            <p>FORMULA: </p>
            <p>CHARGE: 0</p>
          </body>
        </notes>
      </species>
      <species id="M_G00006_c" name="G00006" compartment="c" hasOnlySubstanceUnits="false" boundaryCondition="false" constant="false">
        <notes>
          <body xmlns="http://www.w3.org/1999/xhtml">
            <p>FORMULA: </p>
            <p>CHARGE: 0</p>
          </body>
        </notes>
      </species>
      <species id="M_G00007_c" name="G00007" compartment="c" hasOnlySubstanceUnits="false" boundaryCondition="false" constant="false">
        <notes>
          <body xmlns="http://www.w3.org/1999/xhtml">
            <p>FORMULA: </p>
            <p>CHARGE: 0</p>
          </body>
        </notes>
      </species>
      <species id="M_G00008_c" name="G00008" compartment="c" hasOnlySubstanceUnits="false" boundaryCondition="false" constant="false">
        <notes>
          <body xmlns="http://www.w3.org/1999/xhtml">
            <p>FORMULA: </p>
            <p>CHARGE: 0</p>
          </body>
        </notes>
      </species>
      <species id="M_G00009_c" name="G00009" compartment="c" hasOnlySubstanceUnits="false" boundaryCondition="false" constant="false">
        <notes>
          <body xmlns="http://www.w3.org/1999/xhtml">
            <p>FORMULA: </p>
            <p>CHARGE: 0</p>
          </body>
        </notes>
      </species>
      <species id="M_G00011_c" name="G00011" compartment="c" hasOnlySubstanceUnits="false" boundaryCondition="false" constant="false">
        <notes>
          <body xmlns="http://www.w3.org/1999/xhtml">
            <p>FORMULA: </p>
            <p>CHARGE: 0</p>
          </body>
        </notes>
      </species>
      <species id="M_G00012_c" name="G00012" compartment="c" hasOnlySubstanceUnits="false" boundaryCondition="false" constant="false">
        <notes>
          <body xmlns="http://www.w3.org/1999/xhtml">
            <p>FORMULA: </p>
            <p>CHARGE: 0</p>
          </body>
        </notes>
      </species>
      <species id="M_G00013_c" name="G00013" compartment="c" hasOnlySubstanceUnits="false" boundaryCondition="false" constant="false">
        <notes>
          <body xmlns="http://www.w3.org/1999/xhtml">
            <p>FORMULA: </p>
            <p>CHARGE: 0</p>
          </body>
        </notes>
      </species>
      <species id="M_G00014_c" name="G00014" compartment="c" hasOnlySubstanceUnits="false" boundaryCondition="false" constant="false">
        <notes>
          <body xmlns="http://www.w3.org/1999/xhtml">
            <p>FORMULA: </p>
            <p>CHARGE: 0</p>
          </body>
        </notes>
      </species>
      <species id="M_G00038_c" name="G00038" compartment="c" hasOnlySubstanceUnits="false" boundaryCondition="false" constant="false">
        <notes>
          <body xmlns="http://www.w3.org/1999/xhtml">
            <p>FORMULA: </p>
            <p>CHARGE: 0</p>
          </body>
        </notes>
      </species>
      <species id="M_G00057_c" name="G00057" compartment="c" hasOnlySubstanceUnits="false" boundaryCondition="false" constant="false">
        <notes>
          <body xmlns="http://www.w3.org/1999/xhtml">
            <p>FORMULA: </p>
            <p>CHARGE: 0</p>
          </body>
        </notes>
      </species>
      <species id="M_G00073_c" name="G00073" compartment="c" hasOnlySubstanceUnits="false" boundaryCondition="false" constant="false">
        <notes>
          <body xmlns="http://www.w3.org/1999/xhtml">
            <p>FORMULA: </p>
            <p>CHARGE: 0</p>
          </body>
        </notes>
      </species>
      <species id="M_G00074_c" name="G00074" compartment="c" hasOnlySubstanceUnits="false" boundaryCondition="false" constant="false">
        <notes>
          <body xmlns="http://www.w3.org/1999/xhtml">
            <p>FORMULA: </p>
            <p>CHARGE: 0</p>
          </body>
        </notes>
      </species>
      <species id="M_G00079_c" name="G00079" compartment="c" hasOnlySubstanceUnits="false" boundaryCondition="false" constant="false">
        <notes>
          <body xmlns="http://www.w3.org/1999/xhtml">
            <p>FORMULA: </p>
            <p>CHARGE: 0</p>
          </body>
        </notes>
      </species>
      <species id="M_G00143_c" name="G00143" compartment="c" hasOnlySubstanceUnits="false" boundaryCondition="false" constant="false">
        <notes>
          <body xmlns="http://www.w3.org/1999/xhtml">
            <p>FORMULA: </p>
            <p>CHARGE: 0</p>
          </body>
        </notes>
      </species>
      <species id="M_G00145_c" name="G00145" compartment="c" hasOnlySubstanceUnits="false" boundaryCondition="false" constant="false">
        <notes>
          <body xmlns="http://www.w3.org/1999/xhtml">
            <p>FORMULA: </p>
            <p>CHARGE: 0</p>
          </body>
        </notes>
      </species>
      <species id="M_G00146_c" name="G00146" compartment="c" hasOnlySubstanceUnits="false" boundaryCondition="false" constant="false">
        <notes>
          <body xmlns="http://www.w3.org/1999/xhtml">
            <p>FORMULA: </p>
            <p>CHARGE: 0</p>
          </body>
        </notes>
      </species>
      <species id="M_G00148_c" name="G00148" compartment="c" hasOnlySubstanceUnits="false" boundaryCondition="false" constant="false">
        <notes>
          <body xmlns="http://www.w3.org/1999/xhtml">
            <p>FORMULA: </p>
            <p>CHARGE: 0</p>
          </body>
        </notes>
      </species>
      <species id="M_G00149_c" name="G00149" compartment="c" hasOnlySubstanceUnits="false" boundaryCondition="false" constant="false">
        <notes>
          <body xmlns="http://www.w3.org/1999/xhtml">
            <p>FORMULA: </p>
            <p>CHARGE: 0</p>
          </body>
        </notes>
      </species>
      <species id="M_G00171_c" name="G00171" compartment="c" hasOnlySubstanceUnits="false" boundaryCondition="false" constant="false">
        <notes>
          <body xmlns="http://www.w3.org/1999/xhtml">
            <p>FORMULA: </p>
            <p>CHARGE: 0</p>
          </body>
        </notes>
      </species>
      <species id="M_G06780_c" name="G06780" compartment="c" hasOnlySubstanceUnits="false" boundaryCondition="false" constant="false">
        <notes>
          <body xmlns="http://www.w3.org/1999/xhtml">
            <p>FORMULA: </p>
            <p>CHARGE: 0</p>
          </body>
        </notes>
      </species>
      <species id="M_G08421_c" name="G08421" compartment="c" hasOnlySubstanceUnits="false" boundaryCondition="false" constant="false">
        <notes>
          <body xmlns="http://www.w3.org/1999/xhtml">
            <p>FORMULA: </p>
            <p>CHARGE: 0</p>
          </body>
        </notes>
      </species>
      <species id="M_G10526_c" name="G10526" compartment="c" hasOnlySubstanceUnits="false" boundaryCondition="false" constant="false">
        <notes>
          <body xmlns="http://www.w3.org/1999/xhtml">
            <p>FORMULA: </p>
            <p>CHARGE: 0</p>
          </body>
        </notes>
      </species>
      <species id="M_G10595_c" name="G10595" compartment="c" hasOnlySubstanceUnits="false" boundaryCondition="false" constant="false">
        <notes>
          <body xmlns="http://www.w3.org/1999/xhtml">
            <p>FORMULA: </p>
            <p>CHARGE: 0</p>
          </body>
        </notes>
      </species>
      <species id="M_G10596_c" name="G10596" compartment="c" hasOnlySubstanceUnits="false" boundaryCondition="false" constant="false">
        <notes>
          <body xmlns="http://www.w3.org/1999/xhtml">
            <p>FORMULA: </p>
            <p>CHARGE: 0</p>
          </body>
        </notes>
      </species>
      <species id="M_G10597_c" name="G10597" compartment="c" hasOnlySubstanceUnits="false" boundaryCondition="false" constant="false">
        <notes>
          <body xmlns="http://www.w3.org/1999/xhtml">
            <p>FORMULA: </p>
            <p>CHARGE: 0</p>
          </body>
        </notes>
      </species>
      <species id="M_G10598_c" name="G10598" compartment="c" hasOnlySubstanceUnits="false" boundaryCondition="false" constant="false">
        <notes>
          <body xmlns="http://www.w3.org/1999/xhtml">
            <p>FORMULA: </p>
            <p>CHARGE: 0</p>
          </body>
        </notes>
      </species>
      <species id="M_G10599_c" name="G10599" compartment="c" hasOnlySubstanceUnits="false" boundaryCondition="false" constant="false">
        <notes>
          <body xmlns="http://www.w3.org/1999/xhtml">
            <p>FORMULA: </p>
            <p>CHARGE: 0</p>
          </body>
        </notes>
      </species>
      <species id="M_G13032_c" name="G13032" compartment="c" hasOnlySubstanceUnits="false" boundaryCondition="false" constant="false">
        <notes>
          <body xmlns="http://www.w3.org/1999/xhtml">
            <p>FORMULA: </p>
            <p>CHARGE: 0</p>
          </body>
        </notes>
      </species>
      <species id="M_G13033_c" name="G13033" compartment="c" hasOnlySubstanceUnits="false" boundaryCondition="false" constant="false">
        <notes>
          <body xmlns="http://www.w3.org/1999/xhtml">
            <p>FORMULA: </p>
            <p>CHARGE: 0</p>
          </body>
        </notes>
      </species>
      <species id="M_G13038_c" name="G13038" compartment="c" hasOnlySubstanceUnits="false" boundaryCondition="false" constant="false">
        <notes>
          <body xmlns="http://www.w3.org/1999/xhtml">
            <p>FORMULA: </p>
            <p>CHARGE: 0</p>
          </body>
        </notes>
      </species>
      <species id="M_G13039_c" name="G13039" compartment="c" hasOnlySubstanceUnits="false" boundaryCondition="false" constant="false">
        <notes>
          <body xmlns="http://www.w3.org/1999/xhtml">
            <p>FORMULA: </p>
            <p>CHARGE: 0</p>
          </body>
        </notes>
      </species>
      <species id="M_GDP4dehydro6deoxyDmannose_c" name="GDP-4-dehydro-6-deoxy-D-mannose" compartment="c" hasOnlySubstanceUnits="false" boundaryCondition="false" constant="false">
        <notes>
          <body xmlns="http://www.w3.org/1999/xhtml">
            <p>FORMULA: </p>
            <p>CHARGE: 0</p>
          </body>
        </notes>
      </species>
      <species id="M_GDPDmannose_c" name="GDP-D-mannose" compartment="c" hasOnlySubstanceUnits="false" boundaryCondition="false" constant="false">
        <notes>
          <body xmlns="http://www.w3.org/1999/xhtml">
            <p>FORMULA: </p>
            <p>CHARGE: 0</p>
          </body>
        </notes>
      </species>
      <species id="M_GDPLfucose_c" name="GDP-L-fucose" compartment="c" hasOnlySubstanceUnits="false" boundaryCondition="false" constant="false">
        <notes>
          <body xmlns="http://www.w3.org/1999/xhtml">
            <p>FORMULA: </p>
            <p>CHARGE: 0</p>
          </body>
        </notes>
      </species>
      <species id="M_GDPLgalactose_c" name="GDP-L-galactose" compartment="c" hasOnlySubstanceUnits="false" boundaryCondition="false" constant="false">
        <notes>
          <body xmlns="http://www.w3.org/1999/xhtml">
            <p>FORMULA: </p>
            <p>CHARGE: 0</p>
          </body>
        </notes>
      </species>
      <species id="M_GDPLgulose_c" name="GDP-L-gulose" compartment="c" hasOnlySubstanceUnits="false" boundaryCondition="false" constant="false">
        <notes>
          <body xmlns="http://www.w3.org/1999/xhtml">
            <p>FORMULA: </p>
            <p>CHARGE: 0</p>
          </body>
        </notes>
      </species>
      <species id="M_GDPmannose_c" name="GDP-mannose" compartment="c" hasOnlySubstanceUnits="false" boundaryCondition="false" constant="false">
        <notes>
          <body xmlns="http://www.w3.org/1999/xhtml">
            <p>FORMULA: </p>
            <p>CHARGE: 0</p>
          </body>
        </notes>
      </species>
      <species id="M_GDP_c" name="GDP" compartment="c" hasOnlySubstanceUnits="false" boundaryCondition="false" constant="false">
        <notes>
          <body xmlns="http://www.w3.org/1999/xhtml">
            <p>FORMULA: </p>
            <p>CHARGE: 0</p>
          </body>
        </notes>
      </species>
      <species id="M_GM1_c" name="GM1" compartment="c" hasOnlySubstanceUnits="false" boundaryCondition="false" constant="false">
        <notes>
          <body xmlns="http://www.w3.org/1999/xhtml">
            <p>FORMULA: </p>
            <p>CHARGE: 0</p>
          </body>
        </notes>
      </species>
      <species id="M_GM2_c" name="GM2" compartment="c" hasOnlySubstanceUnits="false" boundaryCondition="false" constant="false">
        <notes>
          <body xmlns="http://www.w3.org/1999/xhtml">
            <p>FORMULA: </p>
            <p>CHARGE: 0</p>
          </body>
        </notes>
      </species>
      <species id="M_GM3_c" name="GM3" compartment="c" hasOnlySubstanceUnits="false" boundaryCondition="false" constant="false">
        <notes>
          <body xmlns="http://www.w3.org/1999/xhtml">
            <p>FORMULA: </p>
            <p>CHARGE: 0</p>
          </body>
        </notes>
      </species>
      <species id="M_GMP_c" name="GMP" compartment="c" hasOnlySubstanceUnits="false" boundaryCondition="false" constant="false">
        <notes>
          <body xmlns="http://www.w3.org/1999/xhtml">
            <p>FORMULA: </p>
            <p>CHARGE: 0</p>
          </body>
        </notes>
      </species>
      <species id="M_GTP_c" name="GTP" compartment="c" hasOnlySubstanceUnits="false" boundaryCondition="false" constant="false">
        <notes>
          <body xmlns="http://www.w3.org/1999/xhtml">
            <p>FORMULA: </p>
            <p>CHARGE: 0</p>
          </body>
        </notes>
      </species>
      <species id="M_Galactan_c" name="Galactan" compartment="c" hasOnlySubstanceUnits="false" boundaryCondition="false" constant="false">
        <notes>
          <body xmlns="http://www.w3.org/1999/xhtml">
            <p>FORMULA: </p>
            <p>CHARGE: 0</p>
          </body>
        </notes>
      </species>
      <species id="M_Galactose_c" name="Galactose" compartment="c" hasOnlySubstanceUnits="false" boundaryCondition="false" constant="false">
        <notes>
          <body xmlns="http://www.w3.org/1999/xhtml">
            <p>FORMULA: </p>
            <p>CHARGE: 0</p>
          </body>
        </notes>
      </species>
      <species id="M_Galactosylceramide_c" name="Galactosylceramide" compartment="c" hasOnlySubstanceUnits="false" boundaryCondition="false" constant="false">
        <notes>
          <body xmlns="http://www.w3.org/1999/xhtml">
            <p>FORMULA: </p>
            <p>CHARGE: 0</p>
          </body>
        </notes>
      </species>
      <species id="M_Galactosylgloboside_c" name="Galactosylgloboside" compartment="c" hasOnlySubstanceUnits="false" boundaryCondition="false" constant="false">
        <notes>
          <body xmlns="http://www.w3.org/1999/xhtml">
            <p>FORMULA: </p>
            <p>CHARGE: 0</p>
          </body>
        </notes>
      </species>
      <species id="M_Galangin_c" name="Galangin" compartment="c" hasOnlySubstanceUnits="false" boundaryCondition="false" constant="false">
        <notes>
          <body xmlns="http://www.w3.org/1999/xhtml">
            <p>FORMULA: </p>
            <p>CHARGE: 0</p>
          </body>
        </notes>
      </species>
      <species id="M_Garbanzol_c" name="Garbanzol" compartment="c" hasOnlySubstanceUnits="false" boundaryCondition="false" constant="false">
        <notes>
          <body xmlns="http://www.w3.org/1999/xhtml">
            <p>FORMULA: </p>
            <p>CHARGE: 0</p>
          </body>
        </notes>
      </species>
      <species id="M_Gentisatealdehyde_c" name="Gentisate aldehyde" compartment="c" hasOnlySubstanceUnits="false" boundaryCondition="false" constant="false">
        <notes>
          <body xmlns="http://www.w3.org/1999/xhtml">
            <p>FORMULA: </p>
            <p>CHARGE: 0</p>
          </body>
        </notes>
      </species>
      <species id="M_Geranyldiphosphate_c" name="Geranyl diphosphate" compartment="c" hasOnlySubstanceUnits="false" boundaryCondition="false" constant="false">
        <notes>
          <body xmlns="http://www.w3.org/1999/xhtml">
            <p>FORMULA: </p>
            <p>CHARGE: 0</p>
          </body>
        </notes>
      </species>
      <species id="M_Geranylgeranyldiphosphate_c" name="Geranylgeranyl diphosphate" compartment="c" hasOnlySubstanceUnits="false" boundaryCondition="false" constant="false">
        <notes>
          <body xmlns="http://www.w3.org/1999/xhtml">
            <p>FORMULA: </p>
            <p>CHARGE: 0</p>
          </body>
        </notes>
      </species>
      <species id="M_GibberellinA12aldehyde_c" name="Gibberellin A12 aldehyde" compartment="c" hasOnlySubstanceUnits="false" boundaryCondition="false" constant="false">
        <notes>
          <body xmlns="http://www.w3.org/1999/xhtml">
            <p>FORMULA: </p>
            <p>CHARGE: 0</p>
          </body>
        </notes>
      </species>
      <species id="M_GibberellinA12_c" name="Gibberellin A12" compartment="c" hasOnlySubstanceUnits="false" boundaryCondition="false" constant="false">
        <notes>
          <body xmlns="http://www.w3.org/1999/xhtml">
            <p>FORMULA: </p>
            <p>CHARGE: 0</p>
          </body>
        </notes>
      </species>
      <species id="M_GibberellinA15openlactone_c" name="Gibberellin A15 open lactone" compartment="c" hasOnlySubstanceUnits="false" boundaryCondition="false" constant="false">
        <notes>
          <body xmlns="http://www.w3.org/1999/xhtml">
            <p>FORMULA: </p>
            <p>CHARGE: 0</p>
          </body>
        </notes>
      </species>
      <species id="M_GibberellinA19_c" name="Gibberellin A19" compartment="c" hasOnlySubstanceUnits="false" boundaryCondition="false" constant="false">
        <notes>
          <body xmlns="http://www.w3.org/1999/xhtml">
            <p>FORMULA: </p>
            <p>CHARGE: 0</p>
          </body>
        </notes>
      </species>
      <species id="M_GibberellinA1_c" name="Gibberellin A1" compartment="c" hasOnlySubstanceUnits="false" boundaryCondition="false" constant="false">
        <notes>
          <body xmlns="http://www.w3.org/1999/xhtml">
            <p>FORMULA: </p>
            <p>CHARGE: 0</p>
          </body>
        </notes>
      </species>
      <species id="M_GibberellinA20_c" name="Gibberellin A20" compartment="c" hasOnlySubstanceUnits="false" boundaryCondition="false" constant="false">
        <notes>
          <body xmlns="http://www.w3.org/1999/xhtml">
            <p>FORMULA: </p>
            <p>CHARGE: 0</p>
          </body>
        </notes>
      </species>
      <species id="M_GibberellinA24_c" name="Gibberellin A24" compartment="c" hasOnlySubstanceUnits="false" boundaryCondition="false" constant="false">
        <notes>
          <body xmlns="http://www.w3.org/1999/xhtml">
            <p>FORMULA: </p>
            <p>CHARGE: 0</p>
          </body>
        </notes>
      </species>
      <species id="M_GibberellinA29_c" name="Gibberellin A29" compartment="c" hasOnlySubstanceUnits="false" boundaryCondition="false" constant="false">
        <notes>
          <body xmlns="http://www.w3.org/1999/xhtml">
            <p>FORMULA: </p>
            <p>CHARGE: 0</p>
          </body>
        </notes>
      </species>
      <species id="M_GibberellinA34_c" name="Gibberellin A34" compartment="c" hasOnlySubstanceUnits="false" boundaryCondition="false" constant="false">
        <notes>
          <body xmlns="http://www.w3.org/1999/xhtml">
            <p>FORMULA: </p>
            <p>CHARGE: 0</p>
          </body>
        </notes>
      </species>
      <species id="M_GibberellinA44diacid_c" name="Gibberellin A44 diacid" compartment="c" hasOnlySubstanceUnits="false" boundaryCondition="false" constant="false">
        <notes>
          <body xmlns="http://www.w3.org/1999/xhtml">
            <p>FORMULA: </p>
            <p>CHARGE: 0</p>
          </body>
        </notes>
      </species>
      <species id="M_GibberellinA4_c" name="Gibberellin A4" compartment="c" hasOnlySubstanceUnits="false" boundaryCondition="false" constant="false">
        <notes>
          <body xmlns="http://www.w3.org/1999/xhtml">
            <p>FORMULA: </p>
            <p>CHARGE: 0</p>
          </body>
        </notes>
      </species>
      <species id="M_GibberellinA51_c" name="Gibberellin A51" compartment="c" hasOnlySubstanceUnits="false" boundaryCondition="false" constant="false">
        <notes>
          <body xmlns="http://www.w3.org/1999/xhtml">
            <p>FORMULA: </p>
            <p>CHARGE: 0</p>
          </body>
        </notes>
      </species>
      <species id="M_GibberellinA53_c" name="Gibberellin A53" compartment="c" hasOnlySubstanceUnits="false" boundaryCondition="false" constant="false">
        <notes>
          <body xmlns="http://www.w3.org/1999/xhtml">
            <p>FORMULA: </p>
            <p>CHARGE: 0</p>
          </body>
        </notes>
      </species>
      <species id="M_GibberellinA9_c" name="Gibberellin A9" compartment="c" hasOnlySubstanceUnits="false" boundaryCondition="false" constant="false">
        <notes>
          <body xmlns="http://www.w3.org/1999/xhtml">
            <p>FORMULA: </p>
            <p>CHARGE: 0</p>
          </body>
        </notes>
      </species>
      <species id="M_GloboH_c" name="Globo-H" compartment="c" hasOnlySubstanceUnits="false" boundaryCondition="false" constant="false">
        <notes>
          <body xmlns="http://www.w3.org/1999/xhtml">
            <p>FORMULA: </p>
            <p>CHARGE: 0</p>
          </body>
        </notes>
      </species>
      <species id="M_Globoside_c" name="Globoside" compartment="c" hasOnlySubstanceUnits="false" boundaryCondition="false" constant="false">
        <notes>
          <body xmlns="http://www.w3.org/1999/xhtml">
            <p>FORMULA: </p>
            <p>CHARGE: 0</p>
          </body>
        </notes>
      </species>
      <species id="M_Globotriaosylceramide_c" name="Globotriaosylceramide" compartment="c" hasOnlySubstanceUnits="false" boundaryCondition="false" constant="false">
        <notes>
          <body xmlns="http://www.w3.org/1999/xhtml">
            <p>FORMULA: </p>
            <p>CHARGE: 0</p>
          </body>
        </notes>
      </species>
      <species id="M_Glucobrassicin_c" name="Glucobrassicin" compartment="c" hasOnlySubstanceUnits="false" boundaryCondition="false" constant="false">
        <notes>
          <body xmlns="http://www.w3.org/1999/xhtml">
            <p>FORMULA: </p>
            <p>CHARGE: 0</p>
          </body>
        </notes>
      </species>
      <species id="M_Glucose_c" name="Glucose" compartment="c" hasOnlySubstanceUnits="false" boundaryCondition="false" constant="false">
        <notes>
          <body xmlns="http://www.w3.org/1999/xhtml">
            <p>FORMULA: </p>
            <p>CHARGE: 0</p>
          </body>
        </notes>
      </species>
      <species id="M_Glucose_p" name="Glucose" compartment="p" hasOnlySubstanceUnits="false" boundaryCondition="false" constant="false">
        <notes>
          <body xmlns="http://www.w3.org/1999/xhtml">
            <p>FORMULA: </p>
            <p>CHARGE: 0</p>
          </body>
        </notes>
      </species>
      <species id="M_Glucosylceramide_c" name="Glucosylceramide" compartment="c" hasOnlySubstanceUnits="false" boundaryCondition="false" constant="false">
        <notes>
          <body xmlns="http://www.w3.org/1999/xhtml">
            <p>FORMULA: </p>
            <p>CHARGE: 0</p>
          </body>
        </notes>
      </species>
      <species id="M_Glutaconyl1CoA_c" name="Glutaconyl-1-CoA" compartment="c" hasOnlySubstanceUnits="false" boundaryCondition="false" constant="false">
        <notes>
          <body xmlns="http://www.w3.org/1999/xhtml">
            <p>FORMULA: </p>
            <p>CHARGE: 0</p>
          </body>
        </notes>
      </species>
      <species id="M_Glutamate_c" name="Glutamate" compartment="c" hasOnlySubstanceUnits="false" boundaryCondition="false" constant="false">
        <notes>
          <body xmlns="http://www.w3.org/1999/xhtml">
            <p>FORMULA: </p>
            <p>CHARGE: 0</p>
          </body>
        </notes>
      </species>
      <species id="M_GlutaminyltRNAGln_c" name="Glutaminyl-tRNA(Gln)" compartment="c" hasOnlySubstanceUnits="false" boundaryCondition="false" constant="false">
        <notes>
          <body xmlns="http://www.w3.org/1999/xhtml">
            <p>FORMULA: </p>
            <p>CHARGE: 0</p>
          </body>
        </notes>
      </species>
      <species id="M_GlutarylCoA_c" name="Glutaryl-CoA" compartment="c" hasOnlySubstanceUnits="false" boundaryCondition="false" constant="false">
        <notes>
          <body xmlns="http://www.w3.org/1999/xhtml">
            <p>FORMULA: </p>
            <p>CHARGE: 0</p>
          </body>
        </notes>
      </species>
      <species id="M_Glutathioneepisulfoniumion_c" name="Glutathione episulfonium ion" compartment="c" hasOnlySubstanceUnits="false" boundaryCondition="false" constant="false">
        <notes>
          <body xmlns="http://www.w3.org/1999/xhtml">
            <p>FORMULA: </p>
            <p>CHARGE: 0</p>
          </body>
        </notes>
      </species>
      <species id="M_Glutathione_c" name="Glutathione" compartment="c" hasOnlySubstanceUnits="false" boundaryCondition="false" constant="false">
        <notes>
          <body xmlns="http://www.w3.org/1999/xhtml">
            <p>FORMULA: </p>
            <p>CHARGE: 0</p>
          </body>
        </notes>
      </species>
      <species id="M_Glycerol_c" name="Glycerol" compartment="c" hasOnlySubstanceUnits="false" boundaryCondition="false" constant="false">
        <notes>
          <body xmlns="http://www.w3.org/1999/xhtml">
            <p>FORMULA: </p>
            <p>CHARGE: 0</p>
          </body>
        </notes>
      </species>
      <species id="M_Glyceronephosphate_c" name="Glycerone phosphate" compartment="c" hasOnlySubstanceUnits="false" boundaryCondition="false" constant="false">
        <notes>
          <body xmlns="http://www.w3.org/1999/xhtml">
            <p>FORMULA: </p>
            <p>CHARGE: 0</p>
          </body>
        </notes>
      </species>
      <species id="M_Glyceronephosphate_p" name="Glycerone phosphate" compartment="p" hasOnlySubstanceUnits="false" boundaryCondition="false" constant="false">
        <notes>
          <body xmlns="http://www.w3.org/1999/xhtml">
            <p>FORMULA: </p>
            <p>CHARGE: 0</p>
          </body>
        </notes>
      </species>
      <species id="M_Glycine_c" name="Glycine" compartment="c" hasOnlySubstanceUnits="false" boundaryCondition="false" constant="false">
        <notes>
          <body xmlns="http://www.w3.org/1999/xhtml">
            <p>FORMULA: </p>
            <p>CHARGE: 0</p>
          </body>
        </notes>
      </species>
      <species id="M_Glycine_m" name="Glycine" compartment="m" hasOnlySubstanceUnits="false" boundaryCondition="false" constant="false">
        <notes>
          <body xmlns="http://www.w3.org/1999/xhtml">
            <p>FORMULA: </p>
            <p>CHARGE: 0</p>
          </body>
        </notes>
      </species>
      <species id="M_Glycine_x" name="Glycine" compartment="x" hasOnlySubstanceUnits="false" boundaryCondition="false" constant="false">
        <notes>
          <body xmlns="http://www.w3.org/1999/xhtml">
            <p>FORMULA: </p>
            <p>CHARGE: 0</p>
          </body>
        </notes>
      </species>
      <species id="M_Glycolaldehyde_c" name="Glycolaldehyde" compartment="c" hasOnlySubstanceUnits="false" boundaryCondition="false" constant="false">
        <notes>
          <body xmlns="http://www.w3.org/1999/xhtml">
            <p>FORMULA: </p>
            <p>CHARGE: 0</p>
          </body>
        </notes>
      </species>
      <species id="M_Glycolate_c" name="Glycolate" compartment="c" hasOnlySubstanceUnits="false" boundaryCondition="false" constant="false">
        <notes>
          <body xmlns="http://www.w3.org/1999/xhtml">
            <p>FORMULA: </p>
            <p>CHARGE: 0</p>
          </body>
        </notes>
      </species>
      <species id="M_Glycolate_p" name="Glycolate" compartment="p" hasOnlySubstanceUnits="false" boundaryCondition="false" constant="false">
        <notes>
          <body xmlns="http://www.w3.org/1999/xhtml">
            <p>FORMULA: </p>
            <p>CHARGE: 0</p>
          </body>
        </notes>
      </species>
      <species id="M_Glycolate_x" name="Glycolate" compartment="x" hasOnlySubstanceUnits="false" boundaryCondition="false" constant="false">
        <notes>
          <body xmlns="http://www.w3.org/1999/xhtml">
            <p>FORMULA: </p>
            <p>CHARGE: 0</p>
          </body>
        </notes>
      </species>
      <species id="M_GlycyltRNAGly_c" name="Glycyl-tRNA(Gly)" compartment="c" hasOnlySubstanceUnits="false" boundaryCondition="false" constant="false">
        <notes>
          <body xmlns="http://www.w3.org/1999/xhtml">
            <p>FORMULA: </p>
            <p>CHARGE: 0</p>
          </body>
        </notes>
      </species>
      <species id="M_Glyoxylate_c" name="Glyoxylate" compartment="c" hasOnlySubstanceUnits="false" boundaryCondition="false" constant="false">
        <notes>
          <body xmlns="http://www.w3.org/1999/xhtml">
            <p>FORMULA: </p>
            <p>CHARGE: 0</p>
          </body>
        </notes>
      </species>
      <species id="M_Glyoxylate_x" name="Glyoxylate" compartment="x" hasOnlySubstanceUnits="false" boundaryCondition="false" constant="false">
        <notes>
          <body xmlns="http://www.w3.org/1999/xhtml">
            <p>FORMULA: </p>
            <p>CHARGE: 0</p>
          </body>
        </notes>
      </species>
      <species id="M_Guanine_c" name="Guanine" compartment="c" hasOnlySubstanceUnits="false" boundaryCondition="false" constant="false">
        <notes>
          <body xmlns="http://www.w3.org/1999/xhtml">
            <p>FORMULA: </p>
            <p>CHARGE: 0</p>
          </body>
        </notes>
      </species>
      <species id="M_Guanosine3diphosphate5triphosphate_c" name="Guanosine 3&apos;-diphosphate 5&apos;-triphosphate" compartment="c" hasOnlySubstanceUnits="false" boundaryCondition="false" constant="false">
        <notes>
          <body xmlns="http://www.w3.org/1999/xhtml">
            <p>FORMULA: </p>
            <p>CHARGE: 0</p>
          </body>
        </notes>
      </species>
      <species id="M_Guanosine_c" name="Guanosine" compartment="c" hasOnlySubstanceUnits="false" boundaryCondition="false" constant="false">
        <notes>
          <body xmlns="http://www.w3.org/1999/xhtml">
            <p>FORMULA: </p>
            <p>CHARGE: 0</p>
          </body>
        </notes>
      </species>
      <species id="M_H_c" name="H+" compartment="c" hasOnlySubstanceUnits="false" boundaryCondition="false" constant="false">
        <notes>
          <body xmlns="http://www.w3.org/1999/xhtml">
            <p>FORMULA: </p>
            <p>CHARGE: 0</p>
          </body>
        </notes>
      </species>
      <species id="M_H_m" name="H+" compartment="m" hasOnlySubstanceUnits="false" boundaryCondition="false" constant="false">
        <notes>
          <body xmlns="http://www.w3.org/1999/xhtml">
            <p>FORMULA: </p>
            <p>CHARGE: 0</p>
          </body>
        </notes>
      </species>
      <species id="M_H_p" name="H+" compartment="p" hasOnlySubstanceUnits="false" boundaryCondition="false" constant="false">
        <notes>
          <body xmlns="http://www.w3.org/1999/xhtml">
            <p>FORMULA: </p>
            <p>CHARGE: 0</p>
          </body>
        </notes>
      </species>
      <species id="M_H_x" name="H+" compartment="x" hasOnlySubstanceUnits="false" boundaryCondition="false" constant="false">
        <notes>
          <body xmlns="http://www.w3.org/1999/xhtml">
            <p>FORMULA: </p>
            <p>CHARGE: 0</p>
          </body>
        </notes>
      </species>
      <species id="M_H2O2_c" name="H2O2" compartment="c" hasOnlySubstanceUnits="false" boundaryCondition="false" constant="false">
        <notes>
          <body xmlns="http://www.w3.org/1999/xhtml">
            <p>FORMULA: </p>
            <p>CHARGE: 0</p>
          </body>
        </notes>
      </species>
      <species id="M_H2O2_x" name="H2O2" compartment="x" hasOnlySubstanceUnits="false" boundaryCondition="false" constant="false">
        <notes>
          <body xmlns="http://www.w3.org/1999/xhtml">
            <p>FORMULA: </p>
            <p>CHARGE: 0</p>
          </body>
        </notes>
      </species>
      <species id="M_H2O_c" name="H2O" compartment="c" hasOnlySubstanceUnits="false" boundaryCondition="false" constant="false">
        <notes>
          <body xmlns="http://www.w3.org/1999/xhtml">
            <p>FORMULA: </p>
            <p>CHARGE: 0</p>
          </body>
        </notes>
      </species>
      <species id="M_H2O_m" name="H2O" compartment="m" hasOnlySubstanceUnits="false" boundaryCondition="false" constant="false">
        <notes>
          <body xmlns="http://www.w3.org/1999/xhtml">
            <p>FORMULA: </p>
            <p>CHARGE: 0</p>
          </body>
        </notes>
      </species>
      <species id="M_H2O_p" name="H2O" compartment="p" hasOnlySubstanceUnits="false" boundaryCondition="false" constant="false">
        <notes>
          <body xmlns="http://www.w3.org/1999/xhtml">
            <p>FORMULA: </p>
            <p>CHARGE: 0</p>
          </body>
        </notes>
      </species>
      <species id="M_H2O_x" name="H2O" compartment="x" hasOnlySubstanceUnits="false" boundaryCondition="false" constant="false">
        <notes>
          <body xmlns="http://www.w3.org/1999/xhtml">
            <p>FORMULA: </p>
            <p>CHARGE: 0</p>
          </body>
        </notes>
      </species>
      <species id="M_HCO3_c" name="HCO3" compartment="c" hasOnlySubstanceUnits="false" boundaryCondition="false" constant="false">
        <notes>
          <body xmlns="http://www.w3.org/1999/xhtml">
            <p>FORMULA: </p>
            <p>CHARGE: 0</p>
          </body>
        </notes>
      </species>
      <species id="M_HCO3_m" name="HCO3" compartment="m" hasOnlySubstanceUnits="false" boundaryCondition="false" constant="false">
        <notes>
          <body xmlns="http://www.w3.org/1999/xhtml">
            <p>FORMULA: </p>
            <p>CHARGE: 0</p>
          </body>
        </notes>
      </species>
      <species id="M_HCO3_p" name="HCO3" compartment="p" hasOnlySubstanceUnits="false" boundaryCondition="false" constant="false">
        <notes>
          <body xmlns="http://www.w3.org/1999/xhtml">
            <p>FORMULA: </p>
            <p>CHARGE: 0</p>
          </body>
        </notes>
      </species>
      <species id="M_HCl_c" name="HCl" compartment="c" hasOnlySubstanceUnits="false" boundaryCondition="false" constant="false">
        <notes>
          <body xmlns="http://www.w3.org/1999/xhtml">
            <p>FORMULA: </p>
            <p>CHARGE: 0</p>
          </body>
        </notes>
      </species>
      <species id="M_HSO3_c" name="HSO3" compartment="c" hasOnlySubstanceUnits="false" boundaryCondition="false" constant="false">
        <notes>
          <body xmlns="http://www.w3.org/1999/xhtml">
            <p>FORMULA: </p>
            <p>CHARGE: 0</p>
          </body>
        </notes>
      </species>
      <species id="M_HX_c" name="HX" compartment="c" hasOnlySubstanceUnits="false" boundaryCondition="false" constant="false">
        <notes>
          <body xmlns="http://www.w3.org/1999/xhtml">
            <p>FORMULA: </p>
            <p>CHARGE: 0</p>
          </body>
        </notes>
      </species>
      <species id="M_HemeA_c" name="Heme A" compartment="c" hasOnlySubstanceUnits="false" boundaryCondition="false" constant="false">
        <notes>
          <body xmlns="http://www.w3.org/1999/xhtml">
            <p>FORMULA: </p>
            <p>CHARGE: 0</p>
          </body>
        </notes>
      </species>
      <species id="M_HemeO_c" name="Heme O" compartment="c" hasOnlySubstanceUnits="false" boundaryCondition="false" constant="false">
        <notes>
          <body xmlns="http://www.w3.org/1999/xhtml">
            <p>FORMULA: </p>
            <p>CHARGE: 0</p>
          </body>
        </notes>
      </species>
      <species id="M_Heme_c" name="Heme" compartment="c" hasOnlySubstanceUnits="false" boundaryCondition="false" constant="false">
        <notes>
          <body xmlns="http://www.w3.org/1999/xhtml">
            <p>FORMULA: </p>
            <p>CHARGE: 0</p>
          </body>
        </notes>
      </species>
      <species id="M_Hexadecanal_c" name="Hexadecanal" compartment="c" hasOnlySubstanceUnits="false" boundaryCondition="false" constant="false">
        <notes>
          <body xmlns="http://www.w3.org/1999/xhtml">
            <p>FORMULA: </p>
            <p>CHARGE: 0</p>
          </body>
        </notes>
      </species>
      <species id="M_Hexadecanoicacid_a" name="Hexadecanoic acid" compartment="a" hasOnlySubstanceUnits="false" boundaryCondition="false" constant="false">
        <notes>
          <body xmlns="http://www.w3.org/1999/xhtml">
            <p>FORMULA: </p>
            <p>CHARGE: 0</p>
          </body>
        </notes>
      </species>
      <species id="M_Hexadecanoicacid_c" name="Hexadecanoic acid" compartment="c" hasOnlySubstanceUnits="false" boundaryCondition="false" constant="false">
        <notes>
          <body xmlns="http://www.w3.org/1999/xhtml">
            <p>FORMULA: </p>
            <p>CHARGE: 0</p>
          </body>
        </notes>
      </species>
      <species id="M_Hexadecanoicacid_p" name="Hexadecanoic acid" compartment="p" hasOnlySubstanceUnits="false" boundaryCondition="false" constant="false">
        <notes>
          <body xmlns="http://www.w3.org/1999/xhtml">
            <p>FORMULA: </p>
            <p>CHARGE: 0</p>
          </body>
        </notes>
      </species>
      <species id="M_Hexadecanoicacid_x" name="Hexadecanoic acid" compartment="x" hasOnlySubstanceUnits="false" boundaryCondition="false" constant="false">
        <notes>
          <body xmlns="http://www.w3.org/1999/xhtml">
            <p>FORMULA: </p>
            <p>CHARGE: 0</p>
          </body>
        </notes>
      </species>
      <species id="M_Hexadecanoylacp_c" name="Hexadecanoyl-[acp]" compartment="c" hasOnlySubstanceUnits="false" boundaryCondition="false" constant="false">
        <notes>
          <body xmlns="http://www.w3.org/1999/xhtml">
            <p>FORMULA: </p>
            <p>CHARGE: 0</p>
          </body>
        </notes>
      </species>
      <species id="M_Hexadecanoylacp_p" name="Hexadecanoyl-[acp]" compartment="p" hasOnlySubstanceUnits="false" boundaryCondition="false" constant="false">
        <notes>
          <body xmlns="http://www.w3.org/1999/xhtml">
            <p>FORMULA: </p>
            <p>CHARGE: 0</p>
          </body>
        </notes>
      </species>
      <species id="M_Hexadecenoylacylcarrierprotein_c" name="Hexadecenoyl-[acyl-carrier protein]" compartment="c" hasOnlySubstanceUnits="false" boundaryCondition="false" constant="false">
        <notes>
          <body xmlns="http://www.w3.org/1999/xhtml">
            <p>FORMULA: </p>
            <p>CHARGE: 0</p>
          </body>
        </notes>
      </species>
      <species id="M_HexanoylCoA_x" name="Hexanoyl-CoA" compartment="x" hasOnlySubstanceUnits="false" boundaryCondition="false" constant="false">
        <notes>
          <body xmlns="http://www.w3.org/1999/xhtml">
            <p>FORMULA: </p>
            <p>CHARGE: 0</p>
          </body>
        </notes>
      </species>
      <species id="M_Hexanoylacp_c" name="Hexanoyl-[acp]" compartment="c" hasOnlySubstanceUnits="false" boundaryCondition="false" constant="false">
        <notes>
          <body xmlns="http://www.w3.org/1999/xhtml">
            <p>FORMULA: </p>
            <p>CHARGE: 0</p>
          </body>
        </notes>
      </species>
      <species id="M_Hexanoylacp_p" name="Hexanoyl-[acp]" compartment="p" hasOnlySubstanceUnits="false" boundaryCondition="false" constant="false">
        <notes>
          <body xmlns="http://www.w3.org/1999/xhtml">
            <p>FORMULA: </p>
            <p>CHARGE: 0</p>
          </body>
        </notes>
      </species>
      <species id="M_Holocarboxylase_c" name="Holo-[carboxylase]" compartment="c" hasOnlySubstanceUnits="false" boundaryCondition="false" constant="false">
        <notes>
          <body xmlns="http://www.w3.org/1999/xhtml">
            <p>FORMULA: </p>
            <p>CHARGE: 0</p>
          </body>
        </notes>
      </species>
      <species id="M_Homoeriodictyolchalcone_c" name="Homoeriodictyol chalcone" compartment="c" hasOnlySubstanceUnits="false" boundaryCondition="false" constant="false">
        <notes>
          <body xmlns="http://www.w3.org/1999/xhtml">
            <p>FORMULA: </p>
            <p>CHARGE: 0</p>
          </body>
        </notes>
      </species>
      <species id="M_Homogentisate_c" name="Homogentisate" compartment="c" hasOnlySubstanceUnits="false" boundaryCondition="false" constant="false">
        <notes>
          <body xmlns="http://www.w3.org/1999/xhtml">
            <p>FORMULA: </p>
            <p>CHARGE: 0</p>
          </body>
        </notes>
      </species>
      <species id="M_Hordenine_c" name="Hordenine" compartment="c" hasOnlySubstanceUnits="false" boundaryCondition="false" constant="false">
        <notes>
          <body xmlns="http://www.w3.org/1999/xhtml">
            <p>FORMULA: </p>
            <p>CHARGE: 0</p>
          </body>
        </notes>
      </species>
      <species id="M_Hydrobromicacid_c" name="Hydrobromic acid" compartment="c" hasOnlySubstanceUnits="false" boundaryCondition="false" constant="false">
        <notes>
          <body xmlns="http://www.w3.org/1999/xhtml">
            <p>FORMULA: </p>
            <p>CHARGE: 0</p>
          </body>
        </notes>
      </species>
      <species id="M_Hydrofluoricacid_c" name="Hydrofluoric acid" compartment="c" hasOnlySubstanceUnits="false" boundaryCondition="false" constant="false">
        <notes>
          <body xmlns="http://www.w3.org/1999/xhtml">
            <p>FORMULA: </p>
            <p>CHARGE: 0</p>
          </body>
        </notes>
      </species>
      <species id="M_Hydrogencyanide_c" name="Hydrogen cyanide" compartment="c" hasOnlySubstanceUnits="false" boundaryCondition="false" constant="false">
        <notes>
          <body xmlns="http://www.w3.org/1999/xhtml">
            <p>FORMULA: </p>
            <p>CHARGE: 0</p>
          </body>
        </notes>
      </species>
      <species id="M_Hydrogensulfide_c" name="Hydrogen sulfide" compartment="c" hasOnlySubstanceUnits="false" boundaryCondition="false" constant="false">
        <notes>
          <body xmlns="http://www.w3.org/1999/xhtml">
            <p>FORMULA: </p>
            <p>CHARGE: 0</p>
          </body>
        </notes>
      </species>
      <species id="M_Hydrogen_c" name="Hydrogen" compartment="c" hasOnlySubstanceUnits="false" boundaryCondition="false" constant="false">
        <notes>
          <body xmlns="http://www.w3.org/1999/xhtml">
            <p>FORMULA: </p>
            <p>CHARGE: 0</p>
          </body>
        </notes>
      </species>
      <species id="M_Hydroxymethylbilane_c" name="Hydroxymethylbilane" compartment="c" hasOnlySubstanceUnits="false" boundaryCondition="false" constant="false">
        <notes>
          <body xmlns="http://www.w3.org/1999/xhtml">
            <p>FORMULA: </p>
            <p>CHARGE: 0</p>
          </body>
        </notes>
      </species>
      <species id="M_Hydroxypyruvate_x" name="Hydroxypyruvate" compartment="x" hasOnlySubstanceUnits="false" boundaryCondition="false" constant="false">
        <notes>
          <body xmlns="http://www.w3.org/1999/xhtml">
            <p>FORMULA: </p>
            <p>CHARGE: 0</p>
          </body>
        </notes>
      </species>
      <species id="M_Hypotaurine_c" name="Hypotaurine" compartment="c" hasOnlySubstanceUnits="false" boundaryCondition="false" constant="false">
        <notes>
          <body xmlns="http://www.w3.org/1999/xhtml">
            <p>FORMULA: </p>
            <p>CHARGE: 0</p>
          </body>
        </notes>
      </species>
      <species id="M_Hypoxanthine_c" name="Hypoxanthine" compartment="c" hasOnlySubstanceUnits="false" boundaryCondition="false" constant="false">
        <notes>
          <body xmlns="http://www.w3.org/1999/xhtml">
            <p>FORMULA: </p>
            <p>CHARGE: 0</p>
          </body>
        </notes>
      </species>
      <species id="M_IDP_c" name="IDP" compartment="c" hasOnlySubstanceUnits="false" boundaryCondition="false" constant="false">
        <notes>
          <body xmlns="http://www.w3.org/1999/xhtml">
            <p>FORMULA: </p>
            <p>CHARGE: 0</p>
          </body>
        </notes>
      </species>
      <species id="M_IMP_c" name="IMP" compartment="c" hasOnlySubstanceUnits="false" boundaryCondition="false" constant="false">
        <notes>
          <body xmlns="http://www.w3.org/1999/xhtml">
            <p>FORMULA: </p>
            <p>CHARGE: 0</p>
          </body>
        </notes>
      </species>
      <species id="M_ITP_c" name="ITP" compartment="c" hasOnlySubstanceUnits="false" boundaryCondition="false" constant="false">
        <notes>
          <body xmlns="http://www.w3.org/1999/xhtml">
            <p>FORMULA: </p>
            <p>CHARGE: 0</p>
          </body>
        </notes>
      </species>
      <species id="M_IV2FucLc4Cer_c" name="IV2Fuc-Lc4Cer" compartment="c" hasOnlySubstanceUnits="false" boundaryCondition="false" constant="false">
        <notes>
          <body xmlns="http://www.w3.org/1999/xhtml">
            <p>FORMULA: </p>
            <p>CHARGE: 0</p>
          </body>
        </notes>
      </species>
      <species id="M_IV2FucnLc4Cer_c" name="IV2Fuc-nLc4Cer" compartment="c" hasOnlySubstanceUnits="false" boundaryCondition="false" constant="false">
        <notes>
          <body xmlns="http://www.w3.org/1999/xhtml">
            <p>FORMULA: </p>
            <p>CHARGE: 0</p>
          </body>
        </notes>
      </species>
      <species id="M_Icosadienoicacid_c" name="Icosadienoic acid" compartment="c" hasOnlySubstanceUnits="false" boundaryCondition="false" constant="false">
        <notes>
          <body xmlns="http://www.w3.org/1999/xhtml">
            <p>FORMULA: </p>
            <p>CHARGE: 0</p>
          </body>
        </notes>
      </species>
      <species id="M_Icosanoicacid_c" name="Icosanoic acid" compartment="c" hasOnlySubstanceUnits="false" boundaryCondition="false" constant="false">
        <notes>
          <body xmlns="http://www.w3.org/1999/xhtml">
            <p>FORMULA: </p>
            <p>CHARGE: 0</p>
          </body>
        </notes>
      </species>
      <species id="M_Icosatrienoicacid_c" name="Icosatrienoic acid" compartment="c" hasOnlySubstanceUnits="false" boundaryCondition="false" constant="false">
        <notes>
          <body xmlns="http://www.w3.org/1999/xhtml">
            <p>FORMULA: </p>
            <p>CHARGE: 0</p>
          </body>
        </notes>
      </species>
      <species id="M_Icosenoicacid_c" name="Icosenoic acid" compartment="c" hasOnlySubstanceUnits="false" boundaryCondition="false" constant="false">
        <notes>
          <body xmlns="http://www.w3.org/1999/xhtml">
            <p>FORMULA: </p>
            <p>CHARGE: 0</p>
          </body>
        </notes>
      </species>
      <species id="M_IcosenoylCoA_c" name="Icosenoyl-CoA" compartment="c" hasOnlySubstanceUnits="false" boundaryCondition="false" constant="false">
        <notes>
          <body xmlns="http://www.w3.org/1999/xhtml">
            <p>FORMULA: </p>
            <p>CHARGE: 0</p>
          </body>
        </notes>
      </species>
      <species id="M_Imidazole4acetaldehyde_c" name="Imidazole-4-acetaldehyde" compartment="c" hasOnlySubstanceUnits="false" boundaryCondition="false" constant="false">
        <notes>
          <body xmlns="http://www.w3.org/1999/xhtml">
            <p>FORMULA: </p>
            <p>CHARGE: 0</p>
          </body>
        </notes>
      </species>
      <species id="M_Imidazole4acetate_c" name="Imidazole-4-acetate" compartment="c" hasOnlySubstanceUnits="false" boundaryCondition="false" constant="false">
        <notes>
          <body xmlns="http://www.w3.org/1999/xhtml">
            <p>FORMULA: </p>
            <p>CHARGE: 0</p>
          </body>
        </notes>
      </species>
      <species id="M_Iminoaspartate_c" name="Iminoaspartate" compartment="c" hasOnlySubstanceUnits="false" boundaryCondition="false" constant="false">
        <notes>
          <body xmlns="http://www.w3.org/1999/xhtml">
            <p>FORMULA: </p>
            <p>CHARGE: 0</p>
          </body>
        </notes>
      </species>
      <species id="M_Indole3acetaldehyde_c" name="Indole-3-acetaldehyde" compartment="c" hasOnlySubstanceUnits="false" boundaryCondition="false" constant="false">
        <notes>
          <body xmlns="http://www.w3.org/1999/xhtml">
            <p>FORMULA: </p>
            <p>CHARGE: 0</p>
          </body>
        </notes>
      </species>
      <species id="M_Indole3acetate_c" name="Indole-3-acetate" compartment="c" hasOnlySubstanceUnits="false" boundaryCondition="false" constant="false">
        <notes>
          <body xmlns="http://www.w3.org/1999/xhtml">
            <p>FORMULA: </p>
            <p>CHARGE: 0</p>
          </body>
        </notes>
      </species>
      <species id="M_Indole_c" name="Indole" compartment="c" hasOnlySubstanceUnits="false" boundaryCondition="false" constant="false">
        <notes>
          <body xmlns="http://www.w3.org/1999/xhtml">
            <p>FORMULA: </p>
            <p>CHARGE: 0</p>
          </body>
        </notes>
      </species>
      <species id="M_Indoleglycerolphosphate_c" name="Indoleglycerol phosphate" compartment="c" hasOnlySubstanceUnits="false" boundaryCondition="false" constant="false">
        <notes>
          <body xmlns="http://www.w3.org/1999/xhtml">
            <p>FORMULA: </p>
            <p>CHARGE: 0</p>
          </body>
        </notes>
      </species>
      <species id="M_Inosine_c" name="Inosine" compartment="c" hasOnlySubstanceUnits="false" boundaryCondition="false" constant="false">
        <notes>
          <body xmlns="http://www.w3.org/1999/xhtml">
            <p>FORMULA: </p>
            <p>CHARGE: 0</p>
          </body>
        </notes>
      </species>
      <species id="M_Inositol1phosphate_c" name="Inositol 1-phosphate" compartment="c" hasOnlySubstanceUnits="false" boundaryCondition="false" constant="false">
        <notes>
          <body xmlns="http://www.w3.org/1999/xhtml">
            <p>FORMULA: </p>
            <p>CHARGE: 0</p>
          </body>
        </notes>
      </species>
      <species id="M_Isochorismate_c" name="Isochorismate" compartment="c" hasOnlySubstanceUnits="false" boundaryCondition="false" constant="false">
        <notes>
          <body xmlns="http://www.w3.org/1999/xhtml">
            <p>FORMULA: </p>
            <p>CHARGE: 0</p>
          </body>
        </notes>
      </species>
      <species id="M_Isocitrate_c" name="Isocitrate" compartment="c" hasOnlySubstanceUnits="false" boundaryCondition="false" constant="false">
        <notes>
          <body xmlns="http://www.w3.org/1999/xhtml">
            <p>FORMULA: </p>
            <p>CHARGE: 0</p>
          </body>
        </notes>
      </species>
      <species id="M_Isocitrate_m" name="Isocitrate" compartment="m" hasOnlySubstanceUnits="false" boundaryCondition="false" constant="false">
        <notes>
          <body xmlns="http://www.w3.org/1999/xhtml">
            <p>FORMULA: </p>
            <p>CHARGE: 0</p>
          </body>
        </notes>
      </species>
      <species id="M_Isocitrate_x" name="Isocitrate" compartment="x" hasOnlySubstanceUnits="false" boundaryCondition="false" constant="false">
        <notes>
          <body xmlns="http://www.w3.org/1999/xhtml">
            <p>FORMULA: </p>
            <p>CHARGE: 0</p>
          </body>
        </notes>
      </species>
      <species id="M_Isofucosterol_c" name="Isofucosterol" compartment="c" hasOnlySubstanceUnits="false" boundaryCondition="false" constant="false">
        <notes>
          <body xmlns="http://www.w3.org/1999/xhtml">
            <p>FORMULA: </p>
            <p>CHARGE: 0</p>
          </body>
        </notes>
      </species>
      <species id="M_Isoliquiritigenin_c" name="Isoliquiritigenin" compartment="c" hasOnlySubstanceUnits="false" boundaryCondition="false" constant="false">
        <notes>
          <body xmlns="http://www.w3.org/1999/xhtml">
            <p>FORMULA: </p>
            <p>CHARGE: 0</p>
          </body>
        </notes>
      </species>
      <species id="M_Isomaltose_c" name="Isomaltose" compartment="c" hasOnlySubstanceUnits="false" boundaryCondition="false" constant="false">
        <notes>
          <body xmlns="http://www.w3.org/1999/xhtml">
            <p>FORMULA: </p>
            <p>CHARGE: 0</p>
          </body>
        </notes>
      </species>
      <species id="M_Isopentenyldiphosphate_c" name="Isopentenyl diphosphate" compartment="c" hasOnlySubstanceUnits="false" boundaryCondition="false" constant="false">
        <notes>
          <body xmlns="http://www.w3.org/1999/xhtml">
            <p>FORMULA: </p>
            <p>CHARGE: 0</p>
          </body>
        </notes>
      </species>
      <species id="M_Isopentenyladenosine5triphosphate_c" name="Isopentenyladenosine-5&apos;-triphosphate" compartment="c" hasOnlySubstanceUnits="false" boundaryCondition="false" constant="false">
        <notes>
          <body xmlns="http://www.w3.org/1999/xhtml">
            <p>FORMULA: </p>
            <p>CHARGE: 0</p>
          </body>
        </notes>
      </species>
      <species id="M_Isopnetenyladenosine5diphosphate_c" name="Isopnetenyladenosine-5&apos;-diphosphate" compartment="c" hasOnlySubstanceUnits="false" boundaryCondition="false" constant="false">
        <notes>
          <body xmlns="http://www.w3.org/1999/xhtml">
            <p>FORMULA: </p>
            <p>CHARGE: 0</p>
          </body>
        </notes>
      </species>
      <species id="M_Isosalipurpol_c" name="Isosalipurpol" compartment="c" hasOnlySubstanceUnits="false" boundaryCondition="false" constant="false">
        <notes>
          <body xmlns="http://www.w3.org/1999/xhtml">
            <p>FORMULA: </p>
            <p>CHARGE: 0</p>
          </body>
        </notes>
      </species>
      <species id="M_Kaempferol3Oglucoside_c" name="Kaempferol 3-O-glucoside" compartment="c" hasOnlySubstanceUnits="false" boundaryCondition="false" constant="false">
        <notes>
          <body xmlns="http://www.w3.org/1999/xhtml">
            <p>FORMULA: </p>
            <p>CHARGE: 0</p>
          </body>
        </notes>
      </species>
      <species id="M_Kaempferol_c" name="Kaempferol" compartment="c" hasOnlySubstanceUnits="false" boundaryCondition="false" constant="false">
        <notes>
          <body xmlns="http://www.w3.org/1999/xhtml">
            <p>FORMULA: </p>
            <p>CHARGE: 0</p>
          </body>
        </notes>
      </species>
      <species id="M_Kaur16en18al_c" name="Kaur-16-en-18-al" compartment="c" hasOnlySubstanceUnits="false" boundaryCondition="false" constant="false">
        <notes>
          <body xmlns="http://www.w3.org/1999/xhtml">
            <p>FORMULA: </p>
            <p>CHARGE: 0</p>
          </body>
        </notes>
      </species>
      <species id="M_Kaur16en18oicacid_c" name="Kaur-16-en-18-oic acid" compartment="c" hasOnlySubstanceUnits="false" boundaryCondition="false" constant="false">
        <notes>
          <body xmlns="http://www.w3.org/1999/xhtml">
            <p>FORMULA: </p>
            <p>CHARGE: 0</p>
          </body>
        </notes>
      </species>
      <species id="M_Kaur16en18ol_c" name="Kaur-16-en-18-ol" compartment="c" hasOnlySubstanceUnits="false" boundaryCondition="false" constant="false">
        <notes>
          <body xmlns="http://www.w3.org/1999/xhtml">
            <p>FORMULA: </p>
            <p>CHARGE: 0</p>
          </body>
        </notes>
      </species>
      <species id="M_Ketone_c" name="Ketone" compartment="c" hasOnlySubstanceUnits="false" boundaryCondition="false" constant="false">
        <notes>
          <body xmlns="http://www.w3.org/1999/xhtml">
            <p>FORMULA: </p>
            <p>CHARGE: 0</p>
          </body>
        </notes>
      </species>
      <species id="M_L1Pyrroline3hydroxy5carboxylate_c" name="L-1-Pyrroline-3-hydroxy-5-carboxylate" compartment="c" hasOnlySubstanceUnits="false" boundaryCondition="false" constant="false">
        <notes>
          <body xmlns="http://www.w3.org/1999/xhtml">
            <p>FORMULA: </p>
            <p>CHARGE: 0</p>
          </body>
        </notes>
      </species>
      <species id="M_L23Dihydrodipicolinate_c" name="L-2,3-Dihydrodipicolinate" compartment="c" hasOnlySubstanceUnits="false" boundaryCondition="false" constant="false">
        <notes>
          <body xmlns="http://www.w3.org/1999/xhtml">
            <p>FORMULA: </p>
            <p>CHARGE: 0</p>
          </body>
        </notes>
      </species>
      <species id="M_L2Aminoadipate6semialdehyde_c" name="L-2-Aminoadipate 6-semialdehyde" compartment="c" hasOnlySubstanceUnits="false" boundaryCondition="false" constant="false">
        <notes>
          <body xmlns="http://www.w3.org/1999/xhtml">
            <p>FORMULA: </p>
            <p>CHARGE: 0</p>
          </body>
        </notes>
      </species>
      <species id="M_LAlanine_c" name="L-Alanine" compartment="c" hasOnlySubstanceUnits="false" boundaryCondition="false" constant="false">
        <notes>
          <body xmlns="http://www.w3.org/1999/xhtml">
            <p>FORMULA: </p>
            <p>CHARGE: 0</p>
          </body>
        </notes>
      </species>
      <species id="M_LAlanine_p" name="L-Alanine" compartment="p" hasOnlySubstanceUnits="false" boundaryCondition="false" constant="false">
        <notes>
          <body xmlns="http://www.w3.org/1999/xhtml">
            <p>FORMULA: </p>
            <p>CHARGE: 0</p>
          </body>
        </notes>
      </species>
      <species id="M_LAlanyltRNA_c" name="L-Alanyl-tRNA" compartment="c" hasOnlySubstanceUnits="false" boundaryCondition="false" constant="false">
        <notes>
          <body xmlns="http://www.w3.org/1999/xhtml">
            <p>FORMULA: </p>
            <p>CHARGE: 0</p>
          </body>
        </notes>
      </species>
      <species id="M_LAminoacid_c" name="L-Amino acid" compartment="c" hasOnlySubstanceUnits="false" boundaryCondition="false" constant="false">
        <notes>
          <body xmlns="http://www.w3.org/1999/xhtml">
            <p>FORMULA: </p>
            <p>CHARGE: 0</p>
          </body>
        </notes>
      </species>
      <species id="M_LArabinose_c" name="L-Arabinose" compartment="c" hasOnlySubstanceUnits="false" boundaryCondition="false" constant="false">
        <notes>
          <body xmlns="http://www.w3.org/1999/xhtml">
            <p>FORMULA: </p>
            <p>CHARGE: 0</p>
          </body>
        </notes>
      </species>
      <species id="M_LArginine_c" name="L-Arginine" compartment="c" hasOnlySubstanceUnits="false" boundaryCondition="false" constant="false">
        <notes>
          <body xmlns="http://www.w3.org/1999/xhtml">
            <p>FORMULA: </p>
            <p>CHARGE: 0</p>
          </body>
        </notes>
      </species>
      <species id="M_LArginyltRNAArg_c" name="L-Arginyl-tRNA(Arg)" compartment="c" hasOnlySubstanceUnits="false" boundaryCondition="false" constant="false">
        <notes>
          <body xmlns="http://www.w3.org/1999/xhtml">
            <p>FORMULA: </p>
            <p>CHARGE: 0</p>
          </body>
        </notes>
      </species>
      <species id="M_LArogenate_c" name="L-Arogenate" compartment="c" hasOnlySubstanceUnits="false" boundaryCondition="false" constant="false">
        <notes>
          <body xmlns="http://www.w3.org/1999/xhtml">
            <p>FORMULA: </p>
            <p>CHARGE: 0</p>
          </body>
        </notes>
      </species>
      <species id="M_LAsparagine_c" name="L-Asparagine" compartment="c" hasOnlySubstanceUnits="false" boundaryCondition="false" constant="false">
        <notes>
          <body xmlns="http://www.w3.org/1999/xhtml">
            <p>FORMULA: </p>
            <p>CHARGE: 0</p>
          </body>
        </notes>
      </species>
      <species id="M_LAsparaginyltRNAAsn_c" name="L-Asparaginyl-tRNA(Asn)" compartment="c" hasOnlySubstanceUnits="false" boundaryCondition="false" constant="false">
        <notes>
          <body xmlns="http://www.w3.org/1999/xhtml">
            <p>FORMULA: </p>
            <p>CHARGE: 0</p>
          </body>
        </notes>
      </species>
      <species id="M_LAspartate4semialdehyde_c" name="L-Aspartate 4-semialdehyde" compartment="c" hasOnlySubstanceUnits="false" boundaryCondition="false" constant="false">
        <notes>
          <body xmlns="http://www.w3.org/1999/xhtml">
            <p>FORMULA: </p>
            <p>CHARGE: 0</p>
          </body>
        </notes>
      </species>
      <species id="M_LAspartate_c" name="L-Aspartate" compartment="c" hasOnlySubstanceUnits="false" boundaryCondition="false" constant="false">
        <notes>
          <body xmlns="http://www.w3.org/1999/xhtml">
            <p>FORMULA: </p>
            <p>CHARGE: 0</p>
          </body>
        </notes>
      </species>
      <species id="M_LAspartate_m" name="L-Aspartate" compartment="m" hasOnlySubstanceUnits="false" boundaryCondition="false" constant="false">
        <notes>
          <body xmlns="http://www.w3.org/1999/xhtml">
            <p>FORMULA: </p>
            <p>CHARGE: 0</p>
          </body>
        </notes>
      </species>
      <species id="M_LAspartate_p" name="L-Aspartate" compartment="p" hasOnlySubstanceUnits="false" boundaryCondition="false" constant="false">
        <notes>
          <body xmlns="http://www.w3.org/1999/xhtml">
            <p>FORMULA: </p>
            <p>CHARGE: 0</p>
          </body>
        </notes>
      </species>
      <species id="M_LAspartyltRNAAsn_c" name="L-Aspartyl-tRNA(Asn)" compartment="c" hasOnlySubstanceUnits="false" boundaryCondition="false" constant="false">
        <notes>
          <body xmlns="http://www.w3.org/1999/xhtml">
            <p>FORMULA: </p>
            <p>CHARGE: 0</p>
          </body>
        </notes>
      </species>
      <species id="M_LAspartyltRNAAsp_c" name="L-Aspartyl-tRNA(Asp)" compartment="c" hasOnlySubstanceUnits="false" boundaryCondition="false" constant="false">
        <notes>
          <body xmlns="http://www.w3.org/1999/xhtml">
            <p>FORMULA: </p>
            <p>CHARGE: 0</p>
          </body>
        </notes>
      </species>
      <species id="M_LCitrulline_c" name="L-Citrulline" compartment="c" hasOnlySubstanceUnits="false" boundaryCondition="false" constant="false">
        <notes>
          <body xmlns="http://www.w3.org/1999/xhtml">
            <p>FORMULA: </p>
            <p>CHARGE: 0</p>
          </body>
        </notes>
      </species>
      <species id="M_LCitrulline_m" name="L-Citrulline" compartment="m" hasOnlySubstanceUnits="false" boundaryCondition="false" constant="false">
        <notes>
          <body xmlns="http://www.w3.org/1999/xhtml">
            <p>FORMULA: </p>
            <p>CHARGE: 0</p>
          </body>
        </notes>
      </species>
      <species id="M_LCitrulline_p" name="L-Citrulline" compartment="p" hasOnlySubstanceUnits="false" boundaryCondition="false" constant="false">
        <notes>
          <body xmlns="http://www.w3.org/1999/xhtml">
            <p>FORMULA: </p>
            <p>CHARGE: 0</p>
          </body>
        </notes>
      </species>
      <species id="M_LCystathionine_c" name="L-Cystathionine" compartment="c" hasOnlySubstanceUnits="false" boundaryCondition="false" constant="false">
        <notes>
          <body xmlns="http://www.w3.org/1999/xhtml">
            <p>FORMULA: </p>
            <p>CHARGE: 0</p>
          </body>
        </notes>
      </species>
      <species id="M_LCysteate_c" name="L-Cysteate" compartment="c" hasOnlySubstanceUnits="false" boundaryCondition="false" constant="false">
        <notes>
          <body xmlns="http://www.w3.org/1999/xhtml">
            <p>FORMULA: </p>
            <p>CHARGE: 0</p>
          </body>
        </notes>
      </species>
      <species id="M_LCysteine_c" name="L-Cysteine" compartment="c" hasOnlySubstanceUnits="false" boundaryCondition="false" constant="false">
        <notes>
          <body xmlns="http://www.w3.org/1999/xhtml">
            <p>FORMULA: </p>
            <p>CHARGE: 0</p>
          </body>
        </notes>
      </species>
      <species id="M_LCysteinyltRNACys_c" name="L-Cysteinyl-tRNA(Cys)" compartment="c" hasOnlySubstanceUnits="false" boundaryCondition="false" constant="false">
        <notes>
          <body xmlns="http://www.w3.org/1999/xhtml">
            <p>FORMULA: </p>
            <p>CHARGE: 0</p>
          </body>
        </notes>
      </species>
      <species id="M_LCystine_c" name="L-Cystine" compartment="c" hasOnlySubstanceUnits="false" boundaryCondition="false" constant="false">
        <notes>
          <body xmlns="http://www.w3.org/1999/xhtml">
            <p>FORMULA: </p>
            <p>CHARGE: 0</p>
          </body>
        </notes>
      </species>
      <species id="M_LDehydroascorbate_c" name="L-Dehydroascorbate" compartment="c" hasOnlySubstanceUnits="false" boundaryCondition="false" constant="false">
        <notes>
          <body xmlns="http://www.w3.org/1999/xhtml">
            <p>FORMULA: </p>
            <p>CHARGE: 0</p>
          </body>
        </notes>
      </species>
      <species id="M_LDopachrome_c" name="L-Dopachrome" compartment="c" hasOnlySubstanceUnits="false" boundaryCondition="false" constant="false">
        <notes>
          <body xmlns="http://www.w3.org/1999/xhtml">
            <p>FORMULA: </p>
            <p>CHARGE: 0</p>
          </body>
        </notes>
      </species>
      <species id="M_LGalactono14lactone_c" name="L-Galactono-1,4-lactone" compartment="c" hasOnlySubstanceUnits="false" boundaryCondition="false" constant="false">
        <notes>
          <body xmlns="http://www.w3.org/1999/xhtml">
            <p>FORMULA: </p>
            <p>CHARGE: 0</p>
          </body>
        </notes>
      </species>
      <species id="M_LGalactose1phosphate_c" name="L-Galactose 1-phosphate" compartment="c" hasOnlySubstanceUnits="false" boundaryCondition="false" constant="false">
        <notes>
          <body xmlns="http://www.w3.org/1999/xhtml">
            <p>FORMULA: </p>
            <p>CHARGE: 0</p>
          </body>
        </notes>
      </species>
      <species id="M_LGalactose_c" name="L-Galactose" compartment="c" hasOnlySubstanceUnits="false" boundaryCondition="false" constant="false">
        <notes>
          <body xmlns="http://www.w3.org/1999/xhtml">
            <p>FORMULA: </p>
            <p>CHARGE: 0</p>
          </body>
        </notes>
      </species>
      <species id="M_LGlutamate5semialdehyde_c" name="L-Glutamate 5-semialdehyde" compartment="c" hasOnlySubstanceUnits="false" boundaryCondition="false" constant="false">
        <notes>
          <body xmlns="http://www.w3.org/1999/xhtml">
            <p>FORMULA: </p>
            <p>CHARGE: 0</p>
          </body>
        </notes>
      </species>
      <species id="M_LGlutamate_c" name="L-Glutamate" compartment="c" hasOnlySubstanceUnits="false" boundaryCondition="false" constant="false">
        <notes>
          <body xmlns="http://www.w3.org/1999/xhtml">
            <p>FORMULA: </p>
            <p>CHARGE: 0</p>
          </body>
        </notes>
      </species>
      <species id="M_LGlutamate_m" name="L-Glutamate" compartment="m" hasOnlySubstanceUnits="false" boundaryCondition="false" constant="false">
        <notes>
          <body xmlns="http://www.w3.org/1999/xhtml">
            <p>FORMULA: </p>
            <p>CHARGE: 0</p>
          </body>
        </notes>
      </species>
      <species id="M_LGlutamate_p" name="L-Glutamate" compartment="p" hasOnlySubstanceUnits="false" boundaryCondition="false" constant="false">
        <notes>
          <body xmlns="http://www.w3.org/1999/xhtml">
            <p>FORMULA: </p>
            <p>CHARGE: 0</p>
          </body>
        </notes>
      </species>
      <species id="M_LGlutamate_x" name="L-Glutamate" compartment="x" hasOnlySubstanceUnits="false" boundaryCondition="false" constant="false">
        <notes>
          <body xmlns="http://www.w3.org/1999/xhtml">
            <p>FORMULA: </p>
            <p>CHARGE: 0</p>
          </body>
        </notes>
      </species>
      <species id="M_LGlutamine_c" name="L-Glutamine" compartment="c" hasOnlySubstanceUnits="false" boundaryCondition="false" constant="false">
        <notes>
          <body xmlns="http://www.w3.org/1999/xhtml">
            <p>FORMULA: </p>
            <p>CHARGE: 0</p>
          </body>
        </notes>
      </species>
      <species id="M_LGlutamine_m" name="L-Glutamine" compartment="m" hasOnlySubstanceUnits="false" boundaryCondition="false" constant="false">
        <notes>
          <body xmlns="http://www.w3.org/1999/xhtml">
            <p>FORMULA: </p>
            <p>CHARGE: 0</p>
          </body>
        </notes>
      </species>
      <species id="M_LGlutamine_p" name="L-Glutamine" compartment="p" hasOnlySubstanceUnits="false" boundaryCondition="false" constant="false">
        <notes>
          <body xmlns="http://www.w3.org/1999/xhtml">
            <p>FORMULA: </p>
            <p>CHARGE: 0</p>
          </body>
        </notes>
      </species>
      <species id="M_LGlutamyl5phosphate_c" name="L-Glutamyl 5-phosphate" compartment="c" hasOnlySubstanceUnits="false" boundaryCondition="false" constant="false">
        <notes>
          <body xmlns="http://www.w3.org/1999/xhtml">
            <p>FORMULA: </p>
            <p>CHARGE: 0</p>
          </body>
        </notes>
      </species>
      <species id="M_LGlutamyltRNAGln_m" name="L-Glutamyl-tRNA(Gln)" compartment="m" hasOnlySubstanceUnits="false" boundaryCondition="false" constant="false">
        <notes>
          <body xmlns="http://www.w3.org/1999/xhtml">
            <p>FORMULA: </p>
            <p>CHARGE: 0</p>
          </body>
        </notes>
      </species>
      <species id="M_LGlutamyltRNAGlu_c" name="L-Glutamyl-tRNA(Glu)" compartment="c" hasOnlySubstanceUnits="false" boundaryCondition="false" constant="false">
        <notes>
          <body xmlns="http://www.w3.org/1999/xhtml">
            <p>FORMULA: </p>
            <p>CHARGE: 0</p>
          </body>
        </notes>
      </species>
      <species id="M_LHistidinal_c" name="L-Histidinal" compartment="c" hasOnlySubstanceUnits="false" boundaryCondition="false" constant="false">
        <notes>
          <body xmlns="http://www.w3.org/1999/xhtml">
            <p>FORMULA: </p>
            <p>CHARGE: 0</p>
          </body>
        </notes>
      </species>
      <species id="M_LHistidine_c" name="L-Histidine" compartment="c" hasOnlySubstanceUnits="false" boundaryCondition="false" constant="false">
        <notes>
          <body xmlns="http://www.w3.org/1999/xhtml">
            <p>FORMULA: </p>
            <p>CHARGE: 0</p>
          </body>
        </notes>
      </species>
      <species id="M_LHistidinolphosphate_c" name="L-Histidinol phosphate" compartment="c" hasOnlySubstanceUnits="false" boundaryCondition="false" constant="false">
        <notes>
          <body xmlns="http://www.w3.org/1999/xhtml">
            <p>FORMULA: </p>
            <p>CHARGE: 0</p>
          </body>
        </notes>
      </species>
      <species id="M_LHistidinol_c" name="L-Histidinol" compartment="c" hasOnlySubstanceUnits="false" boundaryCondition="false" constant="false">
        <notes>
          <body xmlns="http://www.w3.org/1999/xhtml">
            <p>FORMULA: </p>
            <p>CHARGE: 0</p>
          </body>
        </notes>
      </species>
      <species id="M_LHistidyltRNAHis_c" name="L-Histidyl-tRNA(His)" compartment="c" hasOnlySubstanceUnits="false" boundaryCondition="false" constant="false">
        <notes>
          <body xmlns="http://www.w3.org/1999/xhtml">
            <p>FORMULA: </p>
            <p>CHARGE: 0</p>
          </body>
        </notes>
      </species>
      <species id="M_LHomocysteine_c" name="L-Homocysteine" compartment="c" hasOnlySubstanceUnits="false" boundaryCondition="false" constant="false">
        <notes>
          <body xmlns="http://www.w3.org/1999/xhtml">
            <p>FORMULA: </p>
            <p>CHARGE: 0</p>
          </body>
        </notes>
      </species>
      <species id="M_LHomoserine_c" name="L-Homoserine" compartment="c" hasOnlySubstanceUnits="false" boundaryCondition="false" constant="false">
        <notes>
          <body xmlns="http://www.w3.org/1999/xhtml">
            <p>FORMULA: </p>
            <p>CHARGE: 0</p>
          </body>
        </notes>
      </species>
      <species id="M_LIsoleucine_c" name="L-Isoleucine" compartment="c" hasOnlySubstanceUnits="false" boundaryCondition="false" constant="false">
        <notes>
          <body xmlns="http://www.w3.org/1999/xhtml">
            <p>FORMULA: </p>
            <p>CHARGE: 0</p>
          </body>
        </notes>
      </species>
      <species id="M_LIsoleucyltRNAIle_c" name="L-Isoleucyl-tRNA(Ile)" compartment="c" hasOnlySubstanceUnits="false" boundaryCondition="false" constant="false">
        <notes>
          <body xmlns="http://www.w3.org/1999/xhtml">
            <p>FORMULA: </p>
            <p>CHARGE: 0</p>
          </body>
        </notes>
      </species>
      <species id="M_LLeucine_c" name="L-Leucine" compartment="c" hasOnlySubstanceUnits="false" boundaryCondition="false" constant="false">
        <notes>
          <body xmlns="http://www.w3.org/1999/xhtml">
            <p>FORMULA: </p>
            <p>CHARGE: 0</p>
          </body>
        </notes>
      </species>
      <species id="M_LLeucyltRNALeu_c" name="L-Leucyl-tRNA(Leu)" compartment="c" hasOnlySubstanceUnits="false" boundaryCondition="false" constant="false">
        <notes>
          <body xmlns="http://www.w3.org/1999/xhtml">
            <p>FORMULA: </p>
            <p>CHARGE: 0</p>
          </body>
        </notes>
      </species>
      <species id="M_LLysine_c" name="L-Lysine" compartment="c" hasOnlySubstanceUnits="false" boundaryCondition="false" constant="false">
        <notes>
          <body xmlns="http://www.w3.org/1999/xhtml">
            <p>FORMULA: </p>
            <p>CHARGE: 0</p>
          </body>
        </notes>
      </species>
      <species id="M_LLysyltRNALys_c" name="L-Lysyl-tRNA(Lys)" compartment="c" hasOnlySubstanceUnits="false" boundaryCondition="false" constant="false">
        <notes>
          <body xmlns="http://www.w3.org/1999/xhtml">
            <p>FORMULA: </p>
            <p>CHARGE: 0</p>
          </body>
        </notes>
      </species>
      <species id="M_LLyxonate_c" name="L-Lyxonate" compartment="c" hasOnlySubstanceUnits="false" boundaryCondition="false" constant="false">
        <notes>
          <body xmlns="http://www.w3.org/1999/xhtml">
            <p>FORMULA: </p>
            <p>CHARGE: 0</p>
          </body>
        </notes>
      </species>
      <species id="M_LMethionine_c" name="L-Methionine" compartment="c" hasOnlySubstanceUnits="false" boundaryCondition="false" constant="false">
        <notes>
          <body xmlns="http://www.w3.org/1999/xhtml">
            <p>FORMULA: </p>
            <p>CHARGE: 0</p>
          </body>
        </notes>
      </species>
      <species id="M_LMethionyltRNAMet_c" name="L-Methionyl-tRNA(Met)" compartment="c" hasOnlySubstanceUnits="false" boundaryCondition="false" constant="false">
        <notes>
          <body xmlns="http://www.w3.org/1999/xhtml">
            <p>FORMULA: </p>
            <p>CHARGE: 0</p>
          </body>
        </notes>
      </species>
      <species id="M_LOrnithine_c" name="L-Ornithine" compartment="c" hasOnlySubstanceUnits="false" boundaryCondition="false" constant="false">
        <notes>
          <body xmlns="http://www.w3.org/1999/xhtml">
            <p>FORMULA: </p>
            <p>CHARGE: 0</p>
          </body>
        </notes>
      </species>
      <species id="M_LOrnithine_m" name="L-Ornithine" compartment="m" hasOnlySubstanceUnits="false" boundaryCondition="false" constant="false">
        <notes>
          <body xmlns="http://www.w3.org/1999/xhtml">
            <p>FORMULA: </p>
            <p>CHARGE: 0</p>
          </body>
        </notes>
      </species>
      <species id="M_LOrnithine_p" name="L-Ornithine" compartment="p" hasOnlySubstanceUnits="false" boundaryCondition="false" constant="false">
        <notes>
          <body xmlns="http://www.w3.org/1999/xhtml">
            <p>FORMULA: </p>
            <p>CHARGE: 0</p>
          </body>
        </notes>
      </species>
      <species id="M_LPhenylalanine_c" name="L-Phenylalanine" compartment="c" hasOnlySubstanceUnits="false" boundaryCondition="false" constant="false">
        <notes>
          <body xmlns="http://www.w3.org/1999/xhtml">
            <p>FORMULA: </p>
            <p>CHARGE: 0</p>
          </body>
        </notes>
      </species>
      <species id="M_LPhenylalanyltRNAPhe_c" name="L-Phenylalanyl-tRNA(Phe)" compartment="c" hasOnlySubstanceUnits="false" boundaryCondition="false" constant="false">
        <notes>
          <body xmlns="http://www.w3.org/1999/xhtml">
            <p>FORMULA: </p>
            <p>CHARGE: 0</p>
          </body>
        </notes>
      </species>
      <species id="M_LProline_c" name="L-Proline" compartment="c" hasOnlySubstanceUnits="false" boundaryCondition="false" constant="false">
        <notes>
          <body xmlns="http://www.w3.org/1999/xhtml">
            <p>FORMULA: </p>
            <p>CHARGE: 0</p>
          </body>
        </notes>
      </species>
      <species id="M_LProlyltRNAPro_c" name="L-Prolyl-tRNA(Pro)" compartment="c" hasOnlySubstanceUnits="false" boundaryCondition="false" constant="false">
        <notes>
          <body xmlns="http://www.w3.org/1999/xhtml">
            <p>FORMULA: </p>
            <p>CHARGE: 0</p>
          </body>
        </notes>
      </species>
      <species id="M_LSerine_c" name="L-Serine" compartment="c" hasOnlySubstanceUnits="false" boundaryCondition="false" constant="false">
        <notes>
          <body xmlns="http://www.w3.org/1999/xhtml">
            <p>FORMULA: </p>
            <p>CHARGE: 0</p>
          </body>
        </notes>
      </species>
      <species id="M_LSerine_m" name="L-Serine" compartment="m" hasOnlySubstanceUnits="false" boundaryCondition="false" constant="false">
        <notes>
          <body xmlns="http://www.w3.org/1999/xhtml">
            <p>FORMULA: </p>
            <p>CHARGE: 0</p>
          </body>
        </notes>
      </species>
      <species id="M_LSerine_x" name="L-Serine" compartment="x" hasOnlySubstanceUnits="false" boundaryCondition="false" constant="false">
        <notes>
          <body xmlns="http://www.w3.org/1999/xhtml">
            <p>FORMULA: </p>
            <p>CHARGE: 0</p>
          </body>
        </notes>
      </species>
      <species id="M_LSeryltRNASer_c" name="L-Seryl-tRNA(Ser)" compartment="c" hasOnlySubstanceUnits="false" boundaryCondition="false" constant="false">
        <notes>
          <body xmlns="http://www.w3.org/1999/xhtml">
            <p>FORMULA: </p>
            <p>CHARGE: 0</p>
          </body>
        </notes>
      </species>
      <species id="M_LThreonine_c" name="L-Threonine" compartment="c" hasOnlySubstanceUnits="false" boundaryCondition="false" constant="false">
        <notes>
          <body xmlns="http://www.w3.org/1999/xhtml">
            <p>FORMULA: </p>
            <p>CHARGE: 0</p>
          </body>
        </notes>
      </species>
      <species id="M_LThreonyltRNAThr_c" name="L-Threonyl-tRNA(Thr)" compartment="c" hasOnlySubstanceUnits="false" boundaryCondition="false" constant="false">
        <notes>
          <body xmlns="http://www.w3.org/1999/xhtml">
            <p>FORMULA: </p>
            <p>CHARGE: 0</p>
          </body>
        </notes>
      </species>
      <species id="M_LTryptophan_c" name="L-Tryptophan" compartment="c" hasOnlySubstanceUnits="false" boundaryCondition="false" constant="false">
        <notes>
          <body xmlns="http://www.w3.org/1999/xhtml">
            <p>FORMULA: </p>
            <p>CHARGE: 0</p>
          </body>
        </notes>
      </species>
      <species id="M_LTryptophanyltRNATrp_c" name="L-Tryptophanyl-tRNA(Trp)" compartment="c" hasOnlySubstanceUnits="false" boundaryCondition="false" constant="false">
        <notes>
          <body xmlns="http://www.w3.org/1999/xhtml">
            <p>FORMULA: </p>
            <p>CHARGE: 0</p>
          </body>
        </notes>
      </species>
      <species id="M_LTyrosine_c" name="L-Tyrosine" compartment="c" hasOnlySubstanceUnits="false" boundaryCondition="false" constant="false">
        <notes>
          <body xmlns="http://www.w3.org/1999/xhtml">
            <p>FORMULA: </p>
            <p>CHARGE: 0</p>
          </body>
        </notes>
      </species>
      <species id="M_LTyrosyltRNATyr_c" name="L-Tyrosyl-tRNA(Tyr)" compartment="c" hasOnlySubstanceUnits="false" boundaryCondition="false" constant="false">
        <notes>
          <body xmlns="http://www.w3.org/1999/xhtml">
            <p>FORMULA: </p>
            <p>CHARGE: 0</p>
          </body>
        </notes>
      </species>
      <species id="M_LValine_c" name="L-Valine" compartment="c" hasOnlySubstanceUnits="false" boundaryCondition="false" constant="false">
        <notes>
          <body xmlns="http://www.w3.org/1999/xhtml">
            <p>FORMULA: </p>
            <p>CHARGE: 0</p>
          </body>
        </notes>
      </species>
      <species id="M_LValyltRNAVal_c" name="L-Valyl-tRNA(Val)" compartment="c" hasOnlySubstanceUnits="false" boundaryCondition="false" constant="false">
        <notes>
          <body xmlns="http://www.w3.org/1999/xhtml">
            <p>FORMULA: </p>
            <p>CHARGE: 0</p>
          </body>
        </notes>
      </species>
      <species id="M_LXylonate_c" name="L-Xylonate" compartment="c" hasOnlySubstanceUnits="false" boundaryCondition="false" constant="false">
        <notes>
          <body xmlns="http://www.w3.org/1999/xhtml">
            <p>FORMULA: </p>
            <p>CHARGE: 0</p>
          </body>
        </notes>
      </species>
      <species id="M_Lerythro4Hydroxyglutamate_c" name="L-erythro-4-Hydroxyglutamate" compartment="c" hasOnlySubstanceUnits="false" boundaryCondition="false" constant="false">
        <notes>
          <body xmlns="http://www.w3.org/1999/xhtml">
            <p>FORMULA: </p>
            <p>CHARGE: 0</p>
          </body>
        </notes>
      </species>
      <species id="M_LL26Diaminoheptanedioate_c" name="LL-2,6-Diaminoheptanedioate" compartment="c" hasOnlySubstanceUnits="false" boundaryCondition="false" constant="false">
        <notes>
          <body xmlns="http://www.w3.org/1999/xhtml">
            <p>FORMULA: </p>
            <p>CHARGE: 0</p>
          </body>
        </notes>
      </species>
      <species id="M_Lactose6phosphate_c" name="Lactose 6-phosphate" compartment="c" hasOnlySubstanceUnits="false" boundaryCondition="false" constant="false">
        <notes>
          <body xmlns="http://www.w3.org/1999/xhtml">
            <p>FORMULA: </p>
            <p>CHARGE: 0</p>
          </body>
        </notes>
      </species>
      <species id="M_Lactose_c" name="Lactose" compartment="c" hasOnlySubstanceUnits="false" boundaryCondition="false" constant="false">
        <notes>
          <body xmlns="http://www.w3.org/1999/xhtml">
            <p>FORMULA: </p>
            <p>CHARGE: 0</p>
          </body>
        </notes>
      </species>
      <species id="M_Lactosylceramide_c" name="Lactosylceramide" compartment="c" hasOnlySubstanceUnits="false" boundaryCondition="false" constant="false">
        <notes>
          <body xmlns="http://www.w3.org/1999/xhtml">
            <p>FORMULA: </p>
            <p>CHARGE: 0</p>
          </body>
        </notes>
      </species>
      <species id="M_Lanosterol_c" name="Lanosterol" compartment="c" hasOnlySubstanceUnits="false" boundaryCondition="false" constant="false">
        <notes>
          <body xmlns="http://www.w3.org/1999/xhtml">
            <p>FORMULA: </p>
            <p>CHARGE: 0</p>
          </body>
        </notes>
      </species>
      <species id="M_LauroylCoA_x" name="Lauroyl-CoA" compartment="x" hasOnlySubstanceUnits="false" boundaryCondition="false" constant="false">
        <notes>
          <body xmlns="http://www.w3.org/1999/xhtml">
            <p>FORMULA: </p>
            <p>CHARGE: 0</p>
          </body>
        </notes>
      </species>
      <species id="M_Lc4Cer_c" name="Lc4Cer" compartment="c" hasOnlySubstanceUnits="false" boundaryCondition="false" constant="false">
        <notes>
          <body xmlns="http://www.w3.org/1999/xhtml">
            <p>FORMULA: </p>
            <p>CHARGE: 0</p>
          </body>
        </notes>
      </species>
      <species id="M_Leucocyanidin_c" name="Leucocyanidin" compartment="c" hasOnlySubstanceUnits="false" boundaryCondition="false" constant="false">
        <notes>
          <body xmlns="http://www.w3.org/1999/xhtml">
            <p>FORMULA: </p>
            <p>CHARGE: 0</p>
          </body>
        </notes>
      </species>
      <species id="M_Leucodelphinidin_c" name="Leucodelphinidin" compartment="c" hasOnlySubstanceUnits="false" boundaryCondition="false" constant="false">
        <notes>
          <body xmlns="http://www.w3.org/1999/xhtml">
            <p>FORMULA: </p>
            <p>CHARGE: 0</p>
          </body>
        </notes>
      </species>
      <species id="M_LeukotrieneA4_c" name="Leukotriene A4" compartment="c" hasOnlySubstanceUnits="false" boundaryCondition="false" constant="false">
        <notes>
          <body xmlns="http://www.w3.org/1999/xhtml">
            <p>FORMULA: </p>
            <p>CHARGE: 0</p>
          </body>
        </notes>
      </species>
      <species id="M_LeukotrieneB4_c" name="Leukotriene B4" compartment="c" hasOnlySubstanceUnits="false" boundaryCondition="false" constant="false">
        <notes>
          <body xmlns="http://www.w3.org/1999/xhtml">
            <p>FORMULA: </p>
            <p>CHARGE: 0</p>
          </body>
        </notes>
      </species>
      <species id="M_LeukotrieneC4_c" name="Leukotriene C4" compartment="c" hasOnlySubstanceUnits="false" boundaryCondition="false" constant="false">
        <notes>
          <body xmlns="http://www.w3.org/1999/xhtml">
            <p>FORMULA: </p>
            <p>CHARGE: 0</p>
          </body>
        </notes>
      </species>
      <species id="M_LeukotrieneD4_c" name="Leukotriene D4" compartment="c" hasOnlySubstanceUnits="false" boundaryCondition="false" constant="false">
        <notes>
          <body xmlns="http://www.w3.org/1999/xhtml">
            <p>FORMULA: </p>
            <p>CHARGE: 0</p>
          </body>
        </notes>
      </species>
      <species id="M_Lignin_c" name="Lignin" compartment="c" hasOnlySubstanceUnits="false" boundaryCondition="false" constant="false">
        <notes>
          <body xmlns="http://www.w3.org/1999/xhtml">
            <p>FORMULA: </p>
            <p>CHARGE: 0</p>
          </body>
        </notes>
      </species>
      <species id="M_Linoleate_c" name="Linoleate" compartment="c" hasOnlySubstanceUnits="false" boundaryCondition="false" constant="false">
        <notes>
          <body xmlns="http://www.w3.org/1999/xhtml">
            <p>FORMULA: </p>
            <p>CHARGE: 0</p>
          </body>
        </notes>
      </species>
      <species id="M_LinoleoylCoA_c" name="Linoleoyl-CoA" compartment="c" hasOnlySubstanceUnits="false" boundaryCondition="false" constant="false">
        <notes>
          <body xmlns="http://www.w3.org/1999/xhtml">
            <p>FORMULA: </p>
            <p>CHARGE: 0</p>
          </body>
        </notes>
      </species>
      <species id="M_Lipoamide_c" name="Lipoamide" compartment="c" hasOnlySubstanceUnits="false" boundaryCondition="false" constant="false">
        <notes>
          <body xmlns="http://www.w3.org/1999/xhtml">
            <p>FORMULA: </p>
            <p>CHARGE: 0</p>
          </body>
        </notes>
      </species>
      <species id="M_Lipoylacp_c" name="Lipoyl-[acp]" compartment="c" hasOnlySubstanceUnits="false" boundaryCondition="false" constant="false">
        <notes>
          <body xmlns="http://www.w3.org/1999/xhtml">
            <p>FORMULA: </p>
            <p>CHARGE: 0</p>
          </body>
        </notes>
      </species>
      <species id="M_Lipoylprotein_c" name="Lipoylprotein" compartment="c" hasOnlySubstanceUnits="false" boundaryCondition="false" constant="false">
        <notes>
          <body xmlns="http://www.w3.org/1999/xhtml">
            <p>FORMULA: </p>
            <p>CHARGE: 0</p>
          </body>
        </notes>
      </species>
      <species id="M_Lipoylprotein_m" name="Lipoylprotein" compartment="m" hasOnlySubstanceUnits="false" boundaryCondition="false" constant="false">
        <notes>
          <body xmlns="http://www.w3.org/1999/xhtml">
            <p>FORMULA: </p>
            <p>CHARGE: 0</p>
          </body>
        </notes>
      </species>
      <species id="M_Liquiritigenin_c" name="Liquiritigenin" compartment="c" hasOnlySubstanceUnits="false" boundaryCondition="false" constant="false">
        <notes>
          <body xmlns="http://www.w3.org/1999/xhtml">
            <p>FORMULA: </p>
            <p>CHARGE: 0</p>
          </body>
        </notes>
      </species>
      <species id="M_Lutein_c" name="Lutein" compartment="c" hasOnlySubstanceUnits="false" boundaryCondition="false" constant="false">
        <notes>
          <body xmlns="http://www.w3.org/1999/xhtml">
            <p>FORMULA: </p>
            <p>CHARGE: 0</p>
          </body>
        </notes>
      </species>
      <species id="M_Luteolin_c" name="Luteolin" compartment="c" hasOnlySubstanceUnits="false" boundaryCondition="false" constant="false">
        <notes>
          <body xmlns="http://www.w3.org/1999/xhtml">
            <p>FORMULA: </p>
            <p>CHARGE: 0</p>
          </body>
        </notes>
      </species>
      <species id="M_Lycopene_c" name="Lycopene" compartment="c" hasOnlySubstanceUnits="false" boundaryCondition="false" constant="false">
        <notes>
          <body xmlns="http://www.w3.org/1999/xhtml">
            <p>FORMULA: </p>
            <p>CHARGE: 0</p>
          </body>
        </notes>
      </species>
      <species id="M_Magnesiumprotoporphyrinmonomethylester_c" name="Magnesium protoporphyrin monomethyl ester" compartment="c" hasOnlySubstanceUnits="false" boundaryCondition="false" constant="false">
        <notes>
          <body xmlns="http://www.w3.org/1999/xhtml">
            <p>FORMULA: </p>
            <p>CHARGE: 0</p>
          </body>
        </notes>
      </species>
      <species id="M_Magnesiumprotoporphyrin_c" name="Magnesium protoporphyrin" compartment="c" hasOnlySubstanceUnits="false" boundaryCondition="false" constant="false">
        <notes>
          <body xmlns="http://www.w3.org/1999/xhtml">
            <p>FORMULA: </p>
            <p>CHARGE: 0</p>
          </body>
        </notes>
      </species>
      <species id="M_Magnesium_c" name="Magnesium" compartment="c" hasOnlySubstanceUnits="false" boundaryCondition="false" constant="false">
        <notes>
          <body xmlns="http://www.w3.org/1999/xhtml">
            <p>FORMULA: </p>
            <p>CHARGE: 0</p>
          </body>
        </notes>
      </species>
      <species id="M_Maleamate_c" name="Maleamate" compartment="c" hasOnlySubstanceUnits="false" boundaryCondition="false" constant="false">
        <notes>
          <body xmlns="http://www.w3.org/1999/xhtml">
            <p>FORMULA: </p>
            <p>CHARGE: 0</p>
          </body>
        </notes>
      </species>
      <species id="M_Maleicacid_c" name="Maleic acid" compartment="c" hasOnlySubstanceUnits="false" boundaryCondition="false" constant="false">
        <notes>
          <body xmlns="http://www.w3.org/1999/xhtml">
            <p>FORMULA: </p>
            <p>CHARGE: 0</p>
          </body>
        </notes>
      </species>
      <species id="M_MalonylCoA_c" name="Malonyl-CoA" compartment="c" hasOnlySubstanceUnits="false" boundaryCondition="false" constant="false">
        <notes>
          <body xmlns="http://www.w3.org/1999/xhtml">
            <p>FORMULA: </p>
            <p>CHARGE: 0</p>
          </body>
        </notes>
      </species>
      <species id="M_MalonylCoA_p" name="Malonyl-CoA" compartment="p" hasOnlySubstanceUnits="false" boundaryCondition="false" constant="false">
        <notes>
          <body xmlns="http://www.w3.org/1999/xhtml">
            <p>FORMULA: </p>
            <p>CHARGE: 0</p>
          </body>
        </notes>
      </species>
      <species id="M_Malonylacylcarrierprotein_c" name="Malonyl-[acyl-carrier protein]" compartment="c" hasOnlySubstanceUnits="false" boundaryCondition="false" constant="false">
        <notes>
          <body xmlns="http://www.w3.org/1999/xhtml">
            <p>FORMULA: </p>
            <p>CHARGE: 0</p>
          </body>
        </notes>
      </species>
      <species id="M_Malonylacylcarrierprotein_p" name="Malonyl-[acyl-carrier protein]" compartment="p" hasOnlySubstanceUnits="false" boundaryCondition="false" constant="false">
        <notes>
          <body xmlns="http://www.w3.org/1999/xhtml">
            <p>FORMULA: </p>
            <p>CHARGE: 0</p>
          </body>
        </notes>
      </species>
      <species id="M_Maltose_c" name="Maltose" compartment="c" hasOnlySubstanceUnits="false" boundaryCondition="false" constant="false">
        <notes>
          <body xmlns="http://www.w3.org/1999/xhtml">
            <p>FORMULA: </p>
            <p>CHARGE: 0</p>
          </body>
        </notes>
      </species>
      <species id="M_Maltose_p" name="Maltose" compartment="p" hasOnlySubstanceUnits="false" boundaryCondition="false" constant="false">
        <notes>
          <body xmlns="http://www.w3.org/1999/xhtml">
            <p>FORMULA: </p>
            <p>CHARGE: 0</p>
          </body>
        </notes>
      </species>
      <species id="M_Mannan_c" name="Mannan" compartment="c" hasOnlySubstanceUnits="false" boundaryCondition="false" constant="false">
        <notes>
          <body xmlns="http://www.w3.org/1999/xhtml">
            <p>FORMULA: </p>
            <p>CHARGE: 0</p>
          </body>
        </notes>
      </species>
      <species id="M_Melibiitol_c" name="Melibiitol" compartment="c" hasOnlySubstanceUnits="false" boundaryCondition="false" constant="false">
        <notes>
          <body xmlns="http://www.w3.org/1999/xhtml">
            <p>FORMULA: </p>
            <p>CHARGE: 0</p>
          </body>
        </notes>
      </species>
      <species id="M_Melibiose_c" name="Melibiose" compartment="c" hasOnlySubstanceUnits="false" boundaryCondition="false" constant="false">
        <notes>
          <body xmlns="http://www.w3.org/1999/xhtml">
            <p>FORMULA: </p>
            <p>CHARGE: 0</p>
          </body>
        </notes>
      </species>
      <species id="M_Menaquinone_c" name="Menaquinone" compartment="c" hasOnlySubstanceUnits="false" boundaryCondition="false" constant="false">
        <notes>
          <body xmlns="http://www.w3.org/1999/xhtml">
            <p>FORMULA: </p>
            <p>CHARGE: 0</p>
          </body>
        </notes>
      </species>
      <species id="M_Mercaptopyruvate_c" name="Mercaptopyruvate" compartment="c" hasOnlySubstanceUnits="false" boundaryCondition="false" constant="false">
        <notes>
          <body xmlns="http://www.w3.org/1999/xhtml">
            <p>FORMULA: </p>
            <p>CHARGE: 0</p>
          </body>
        </notes>
      </species>
      <species id="M_Methanol_c" name="Methanol" compartment="c" hasOnlySubstanceUnits="false" boundaryCondition="false" constant="false">
        <notes>
          <body xmlns="http://www.w3.org/1999/xhtml">
            <p>FORMULA: </p>
            <p>CHARGE: 0</p>
          </body>
        </notes>
      </species>
      <species id="M_Methostenol_c" name="Methostenol" compartment="c" hasOnlySubstanceUnits="false" boundaryCondition="false" constant="false">
        <notes>
          <body xmlns="http://www.w3.org/1999/xhtml">
            <p>FORMULA: </p>
            <p>CHARGE: 0</p>
          </body>
        </notes>
      </species>
      <species id="M_Methylcobalamin_c" name="Methylcobalamin" compartment="c" hasOnlySubstanceUnits="false" boundaryCondition="false" constant="false">
        <notes>
          <body xmlns="http://www.w3.org/1999/xhtml">
            <p>FORMULA: </p>
            <p>CHARGE: 0</p>
          </body>
        </notes>
      </species>
      <species id="M_Methylglyoxal_c" name="Methylglyoxal" compartment="c" hasOnlySubstanceUnits="false" boundaryCondition="false" constant="false">
        <notes>
          <body xmlns="http://www.w3.org/1999/xhtml">
            <p>FORMULA: </p>
            <p>CHARGE: 0</p>
          </body>
        </notes>
      </species>
      <species id="M_Methylmalonate_c" name="Methylmalonate" compartment="c" hasOnlySubstanceUnits="false" boundaryCondition="false" constant="false">
        <notes>
          <body xmlns="http://www.w3.org/1999/xhtml">
            <p>FORMULA: </p>
            <p>CHARGE: 0</p>
          </body>
        </notes>
      </species>
      <species id="M_Monodehydroascorbate_c" name="Monodehydroascorbate" compartment="c" hasOnlySubstanceUnits="false" boundaryCondition="false" constant="false">
        <notes>
          <body xmlns="http://www.w3.org/1999/xhtml">
            <p>FORMULA: </p>
            <p>CHARGE: 0</p>
          </body>
        </notes>
      </species>
      <species id="M_Monofucosyllactoisooctaosylceramide_c" name="Monofucosyllactoisooctaosylceramide" compartment="c" hasOnlySubstanceUnits="false" boundaryCondition="false" constant="false">
        <notes>
          <body xmlns="http://www.w3.org/1999/xhtml">
            <p>FORMULA: </p>
            <p>CHARGE: 0</p>
          </body>
        </notes>
      </species>
      <species id="M_MurAcoylLAlaDgammaGluLLysDAlaDAladiphosphoundecaprenol_c" name="MurAc(oyl-L-Ala-D-gamma-Glu-L-Lys-D-Ala-D-Ala)-diphospho-undecaprenol" compartment="c" hasOnlySubstanceUnits="false" boundaryCondition="false" constant="false">
        <notes>
          <body xmlns="http://www.w3.org/1999/xhtml">
            <p>FORMULA: </p>
            <p>CHARGE: 0</p>
          </body>
[truncated: 2,586,004 more chars]
